# Supplementary material for: In silico and in vitro analysis of an Aspergillus niger chitin deacetylase to decipher its subsite sugar preferences
Source: J Biol Chem. 2021 Sep 1;297(4):101129. doi: 10.1016/j.jbc.2021.101129 (PMC8488497; doi:10.1016/j.jbc.2021.101129)
Supplement: Supporting information 1 [file mmc2.xlsx]

## Sheet: Sheet1
		Average energy contribution and standard deviation of the binding site residues and the sugar units for nine individual 100 ns MD simulations (for AAdA only six simulations were used, because the substrate in all AAdA_conf48 simulation left the binding site)(lines 2-58). The substrate is given with its pattern of acetylation and the subsite 0 sugar unit is indicated with a lower case ‘a’ or ‘d’. …
Substrate →		A4								A5						AAAD						AADA				ADAA				DAAA
binding mode →		aAAA		AaAA		AAaA		AAAa		AaAAA		AAaAA		AAAaA		aAAD		AaAD		AAaD		AaDA		AAdA		AdAA		ADaA		DaAA		DAaA		DAAa
residue	number (subsite)	total average	total StDev	total average	total StDev	total average	total StDev	total average	total StDev	total average	total StDev	total average	total StDev	total average	total StDev	total average	total StDev	total average	total StDev	total average	total StDev	total average	total StDev	total average	total StDev	total average	total StDev	total average	total StDev	total average	total StDev	total average	total StDev	total average	total StDev
VAL	32 (+3)	0.0181526	0.00453052	0.0207101	0.000989563	0.0177316	0.00144066	0.0105424	0.00073584	0.0123317	0.0166112	0.0222114	0.00153698	0.0192409	0.0016375	0.0124328	0.00597967	0.0197052	0.000960648	0.0157184	0.00119154	0.0199901	0.00222975	0.0124983	0.00242651	0.024985	0.0141012	0.0177987	0.00263258	0.0201013	0.00184919	0.0178383	0.00126682	0.00972387	0.000963599
ILE	33 (+3)	0.0121914	0.00684216	0.00908361	0.0038099	0.00893949	0.00327628	0.00464906	0.00176724	0.0113938	0.01425	0.00764026	0.00230368	0.00817822	0.00272118	0.00319692	0.00273229	0.00731353	0.00176614	0.00645985	0.00205314	0.0080484	0.00369381	0.00275743	0.00156024	0.00710121	0.00814882	0.00672827	0.00269152	0.00737294	0.00318014	0.00694059	0.00247912	0.00505611	0.00161646
ASP	47 (0)	-1.59054	0.223513	-1.47588	0.068019	-1.55875	0.15425	-1.49639	0.111124	-1.53627	0.186674	-1.47379	0.174169	-1.68817	0.174292	-1.23344	0.112807	-1.37718	0.0950179	-1.33533	0.191105	-1.34196	0.122216	-0.700439	0.725151	-0.15755	0.783504	-1.69564	0.413527	-1.34715	0.158787	-1.44414	0.141456	-1.31545	0.260687
ASP	48 (0)	-10.5284	0.401077	-13.9023	0.458271	-14.3159	0.48519	-14.6029	0.606663	-13.76	0.206993	-14.5471	0.428598	-14.9553	0.636199	-10.3475	0.474186	-13.6371	0.417402	-14.256	0.856771	-13.5297	0.67877	-6.92038	2.64938	-5.03279	2.78985	-14.5739	0.953562	-12.7196	0.684036	-14.3827	0.62757	-13.7326	1.12551
GLY	49 (-2)	-0.122503	0.00878137	-0.197788	0.0111258	-0.241859	0.056586	-0.212313	0.00887365	-0.195909	0.0193897	-0.229694	0.0183899	-0.233715	0.0281126	-0.104207	0.00480665	-0.19364	0.0216762	-0.254163	0.089603	-0.206064	0.0149365	-0.0895653	0.04745	-0.0877469	0.0535281	-0.21575	0.0559995	-0.201634	0.0127898	-0.250217	0.0431656	-0.265727	0.0774656
PRO	50 (-2/-3)	-0.0569681	0.00186628	-0.0583498	0.00406307	-0.107658	0.0320296	-0.10298	0.0107971	-0.0594323	0.00379315	-0.0983955	0.0186356	-0.116236	0.0464358	-0.0529615	0.00247208	-0.0549824	0.00531452	-0.140554	0.07237	-0.0588625	0.00231757	-0.110556	0.0790106	-0.0302277	0.0194873	-0.0953879	0.0674095	-0.0567778	0.00283816	-0.130667	0.0526771	-0.566263	0.501157
SER	51 (-3)	-0.00347305	0.00191743	0.0109582	0.00525659	-0.0371258	0.0892152	-1.12991	0.0704701	0.00361606	0.0121394	-0.0164541	0.0203387	-1.06579	0.134727	-0.00353905	0.00367824	0.00984889	0.00623226	-0.224782	0.36821	0.0114632	0.00682984	-0.228345	0.193195	0.00160729	0.00339762	-0.0404338	0.101442	0.0126403	0.00484511	-0.0734647	0.109193	-0.419301	0.459647
SER	52 (-3)	0.00432123	0.000492222	0.0153828	0.00118997	0.0288743	0.00908086	-0.721614	0.108682	0.0143014	0.00164175	0.0301569	0.00403039	-0.549416	0.138656	0.0040088	0.000244007	0.0150429	0.00177987	0.0294568	0.0103654	0.0157382	0.00213534	-0.14114	0.165044	0.0105347	0.00308723	0.0228893	0.00651143	0.0143377	0.000948229	0.0274737	0.0118065	-0.477853	0.634787
TYR	53 (-3)	0.0100231	0.00323844	0.00158306	0.00322325	-0.0398207	0.0439171	-0.641145	0.0716085	0.00749568	0.00753798	-0.0756775	0.0253676	-0.56898	0.102017	0.0117294	0.00179817	0.00568757	0.0082207	-0.0394679	0.0550387	0.00225743	0.00814994	-0.24369	0.142493	0.00821232	0.00414123	0.00153157	0.0262087	0.00449725	0.0011768	-0.0462031	0.0214639	-0.172896	0.187321
LEU	73 (-1/-2)	-0.0769263	0.010819	-0.562786	0.0234157	-1.0462	0.0622999	-1.11158	0.0880606	-0.533718	0.0315843	-1.0174	0.04871	-1.12873	0.0644436	-0.062321	0.00936468	-0.547465	0.021016	-1.17062	0.207039	-0.557242	0.0210774	-0.651991	0.278375	-0.256616	0.194079	-0.791475	0.439315	-0.557026	0.0217763	-0.953346	0.0894547	-1.34348	0.294774
GLU	75 (-3)	0.0127272	0.00525114	0.0530947	0.0110031	-0.0475084	0.281	0.0378072	0.0506405	0.060371	0.0125461	0.0237748	0.0999527	0.0574423	0.0843719	0.0142178	0.0039279	0.0541457	0.0161315	-0.178149	0.660371	0.0592556	0.0164603	0.11254	0.0779707	0.0443538	0.0259292	-0.0443622	0.225833	0.0555281	0.00978066	0.153921	0.136301	-0.183359	0.439054
ALA	76 (-2/-3)	0.0257426	0.00260239	0.0329499	0.0032424	-0.164616	0.124352	-0.280852	0.0300937	0.0337581	0.0026044	-0.149441	0.0538324	-0.315159	0.145425	0.0244367	0.00172838	0.0307833	0.00330985	-0.249994	0.201262	0.0342182	0.00283102	-0.237671	0.160597	0.0203736	0.0104632	-0.0976055	0.217769	0.0327237	0.0032183	-0.15135	0.0651034	-0.830531	0.50904
SER	79 (-3)	0.00739164	0.000716423	0.0254477	0.00185083	0.0801239	0.0154705	0.106475	0.0461968	0.0250803	0.00193628	0.0906723	0.0134149	0.0762805	0.0852656	0.00725303	0.000493813	0.0257162	0.0015091	0.0854635	0.0198226	0.027143	0.00213742	0.0967065	0.0387267	0.0179681	0.00841791	0.0587096	0.0270595	0.0240231	0.002077	0.0791549	0.00828349	-0.0790861	0.238073
ASN	80 (-3)	0.0100957	0.000404065	0.0312453	0.00179254	0.0833653	0.0121351	0.163676	0.010348	0.0316711	0.0018255	0.095738	0.015732	0.11954	0.0774047	0.0100198	0.000557145	0.0309967	0.00171251	0.089176	0.0205252	0.0330869	0.00198246	0.0723922	0.0357161	0.0195985	0.00878877	0.0612018	0.0247278	0.0308548	0.00205347	0.0810059	0.0110296	-0.262226	0.334079
HID	97 (0)	-3.27199	0.0580621	-3.60081	0.052207	-3.66172	0.0858143	-3.53149	0.0554888	-3.5613	0.0974934	-3.74398	0.0550581	-3.81517	0.061959	-3.25378	0.0314682	-3.62102	0.0867386	-3.78409	0.148282	-3.64915	0.0528676	-3.05081	1.17187	-2.63382	1.1481	-3.92981	0.0954523	-3.62672	0.089382	-3.782	0.0454672	-3.63837	0.139266
TYR	99 (-2)	0.0251155	0.00338723	0.0241199	0.00477099	0.0242031	0.020477	0.0156214	0.01734	0.0267701	0.00544795	0.00990307	0.0239342	0.0244877	0.0142102	0.0208944	0.00466183	0.0223333	0.00548831	0.0108509	0.0351714	0.0252068	0.00472745	0.0308318	0.0193969	0.0149833	0.0521424	0.033902	0.0362306	0.02633	0.0036631	0.0269759	0.00427603	0.00839549	0.0379309
ASP	100 (-2)	0.138101	0.0127268	0.195598	0.0427759	0.211242	0.186375	0.16223	0.105065	0.202039	0.0359938	0.169709	0.0610873	0.266899	0.300762	0.133199	0.00845972	0.196056	0.029769	0.223995	0.207692	0.229958	0.038444	0.312128	0.199932	0.166199	0.154838	0.174342	0.326766	0.191571	0.0221067	0.39429	0.164964	0.166153	0.0924111
HID	101 (-1/0)	-2.06417	0.13996	-3.63804	0.115634	-4.19087	0.185813	-3.9952	0.266578	-3.65291	0.109902	-4.27205	0.10989	-4.44232	0.230723	-1.96369	0.0893479	-3.56272	0.0714357	-4.27429	0.329032	-3.40808	0.140839	-3.54186	0.995953	-3.03887	0.816504	-4.69137	0.735722	-3.44762	0.132813	-4.06666	0.121675	-4.08974	0.32377
THR	102 (-)	0.0660638	0.00749991	0.0836909	0.00869254	0.0761837	0.0280491	0.0587129	0.0129771	0.0853916	0.00865274	0.088742	0.0100788	0.0848114	0.00992524	0.0592629	0.00766369	0.0767514	0.00770746	0.0744957	0.0107986	0.0717481	0.0118458	0.0592863	0.0109388	0.0593883	0.00606656	0.0529451	0.0455328	0.0793652	0.00806575	0.0789901	0.0102147	0.0573113	0.0119645
ARG	135 (+1)	1.36366	0.283057	1.18598	0.0867277	1.23466	0.0834162	1.14019	0.0948652	1.41645	0.124121	1.30497	0.105684	1.48535	0.242157	1.11608	0.128709	1.11269	0.0297364	1.13078	0.0523205	1.10875	0.055323	0.682247	0.263417	0.695074	0.292027	1.38437	0.378299	1.15269	0.106318	1.19206	0.086323	1.11218	0.0805486
PRO	136 (-)	-0.788202	0.114445	-0.73516	0.0799189	-0.754493	0.0807536	-0.676341	0.0758243	-0.837879	0.0586132	-0.765505	0.0505528	-0.79588	0.050941	-0.701851	0.0518026	-0.707995	0.0451525	-0.705317	0.067441	-0.708784	0.030791	-0.00739834	0.072536	-0.026598	0.0538375	-0.724743	0.0851446	-0.766327	0.0700059	-0.732739	0.0544433	-0.65808	0.0571801
PRO	137 (0)	0.365384	0.0516114	0.363241	0.0362258	0.367877	0.0588998	0.156652	0.042094	0.396688	0.0299142	0.400174	0.0306633	0.401904	0.045712	0.25726	0.0439537	0.25022	0.02899	0.221018	0.0398283	0.265879	0.0323689	0.60235	0.351978	0.513293	0.410211	0.344427	0.138645	0.249283	0.048411	0.265384	0.0479246	0.0846918	0.038322
TYR	138 (0)	-2.94452	0.109531	-3.21725	0.220033	-3.24396	0.207312	-2.30161	0.0898173	-3.08282	0.228458	-3.26742	0.188071	-3.27975	0.17181	-3.07926	0.178536	-3.26037	0.15843	-3.21941	0.224639	-3.22637	0.126495	-2.16041	0.330887	-2.79975	0.769453	-3.63976	0.396357	-3.21743	0.16711	-3.32455	0.16237	-2.37794	0.123999
PHE	139 (0/+1)	-3.246	0.26207	-3.00437	0.142221	-2.78386	0.174173	-1.39123	0.152763	-3.36245	0.643216	-2.99782	0.162789	-2.85717	0.171188	-3.08431	0.194422	-2.81261	0.152514	-2.65012	0.169731	-2.93759	0.177225	-1.76691	0.488573	-3.64335	1.36191	-2.70611	0.23717	-2.94279	0.192909	-2.77115	0.122338	-1.35945	0.109312
ASP	140 (+1)	0.265845	0.0540674	0.237124	0.0315551	0.122371	0.020245	0.0956953	0.0118018	0.241415	0.117539	0.255636	0.0251879	0.12122	0.0325774	0.263533	0.081025	0.224826	0.030322	0.173122	0.0516158	0.229059	0.0285821	0.0859258	0.0585989	0.0436606	0.118299	0.154933	0.050378	0.266227	0.0372311	0.124313	0.024798	0.0973773	0.00735548
VAL	141 (-)	-0.035906	0.0201027	-0.0265719	0.00447555	-0.0261837	0.00489568	-0.0175787	0.00212962	-0.0628744	0.0954007	-0.0266643	0.00869901	-0.0262981	0.00374425	-0.0667908	0.040892	-0.0225263	0.0027933	-0.0215204	0.00465289	-0.0292698	0.0188561	-0.00357426	0.00814013	-0.0199047	0.0116507	-0.0260803	0.00518161	-0.0281247	0.00780975	-0.0269065	0.00437887	-0.0152013	0.00234489
LEU	146 (+3)	-0.0149795	0.00294921	-0.0138999	0.00104179	-0.0132332	0.00118108	-0.00919912	0.000485917	-0.0167297	0.00493262	-0.0150253	0.000837514	-0.0139351	0.000983793	-0.0163025	0.00333407	-0.0126513	0.000851194	-0.0116084	0.000843229	-0.0132508	0.00088305	-0.00731848	0.00183039	-0.0107151	0.00329501	-0.012879	0.00161877	-0.0130385	0.00123577	-0.0121078	0.00104483	-0.00876018	0.000571451
THR	158 (+2/+3)	0.150408	0.0300493	0.135758	0.0278108	0.134633	0.0395095	0.0719263	0.0148552	0.0553558	0.317122	0.139146	0.038559	0.135751	0.0233521	0.0937881	0.0284674	0.131928	0.0163405	0.107355	0.0254902	0.127509	0.0340679	0.103118	0.0395203	0.0637955	0.108281	0.124341	0.0220503	0.12211	0.0299082	0.120234	0.021925	0.0640341	0.0103318
ALA	159 (+2)	-0.0553893	0.0198827	-0.0432668	0.0100281	-0.0627052	0.0106599	-0.0482486	0.00291314	-0.0822478	0.143317	-0.0420923	0.00605634	-0.0599265	0.00914132	-0.0435889	0.0122956	-0.0373751	0.00552914	-0.0570165	0.00896587	-0.050567	0.0168915	-0.0523245	0.0473936	-0.271214	0.180861	-0.0621373	0.00960464	-0.040101	0.00868712	-0.0582334	0.00304764	-0.0467998	0.00345284
SER	160 (+2/+3)	0.00263672	0.0140327	0.00981404	0.00441001	0.00989879	0.000860572	0.00426073	0.00318375	-0.0571614	0.211973	0.0111107	0.00792822	0.00825083	0.00198221	-0.0024904	0.0134924	0.0178829	0.00239833	0.00670187	0.00209028	0.00940139	0.00470445	0.00581211	0.00480546	-0.181905	0.194129	0.0100891	0.00339264	0.0119991	0.00481036	0.00890319	0.00224773	0.00512321	0.00187886
ILE	161 (+2)	0.067336	0.0164229	0.0671151	0.0163636	0.0674994	0.00660322	0.0463487	0.00722652	0.0678288	0.0226567	0.071935	0.0224432	0.0704389	0.0111652	0.0556751	0.00408682	0.0711111	0.00560582	0.0552871	0.00787497	0.0578245	0.00592609	0.0382698	0.00499498	-0.0300357	0.0566524	0.0593861	0.0134893	0.0594865	0.0113008	0.0629912	0.00788603	0.03922	0.0041674
ASP	162 (+1/+2)	-0.472007	0.317695	-0.132412	0.590839	-0.63016	0.945639	0.0656158	0.0689243	-0.337404	0.500001	-0.381753	0.631769	-1.00036	0.908357	-0.134637	0.217278	-0.0139956	0.390769	-0.0694159	0.430045	0.0482897	0.188289	-0.352538	0.540835	-1.52532	0.87379	-0.44008	0.534011	-0.15167	0.364462	-0.530703	0.637581	0.10411	0.029121
LYS	164 (+1/+2)	1.70165	0.307089	1.36716	0.365933	0.967651	0.157578	0.346509	0.142283	1.56654	0.438523	1.50419	0.427799	1.00947	0.179696	1.5498	0.233218	1.3455	0.276438	0.816276	0.176165	1.25732	0.340025	0.711899	0.334223	1.64126	0.491732	0.80408	0.163191	1.51448	0.374646	0.878817	0.178388	0.258887	0.0672996
TYR	166 (0)	-3.71352	1.26136	-4.92888	0.662648	-5.07805	0.48836	-3.13701	0.694943	-5.051	0.505287	-4.65103	0.94378	-5.31502	0.486028	-3.80615	0.708818	-5.13372	0.376036	-4.51211	0.732008	-4.65275	0.243407	-3.41196	1.32964	-4.12965	1.14816	-3.72299	1.33394	-3.97152	0.898775	-5.26022	0.165958	-2.55905	0.527724
ASN	167 (0)	-0.00382636	0.069266	-0.127321	0.106751	-0.203305	0.118223	-0.026833	0.0191805	-0.101143	0.0645758	-0.112093	0.0916733	-0.173226	0.109046	0.000915841	0.0514022	-0.057963	0.0744147	-0.0128746	0.0351083	0.0189824	0.028916	-0.0725136	0.163533	-0.0782291	0.1415	-0.0730384	0.110384	-0.00362923	0.0709707	-0.165135	0.134223	-0.0213282	0.0228382
ASN	169 (-1)	0.031222	0.0132805	-0.0497795	0.0669715	0.0183297	0.0508759	0.0483464	0.0645256	-0.0136952	0.0324305	0.0205252	0.0624986	0.0219983	0.0532662	0.0270533	0.00558433	-0.0707013	0.0956706	0.0342053	0.0390445	-0.0659706	0.092205	0.0129448	0.102553	0.0291161	0.0203086	0.0793843	0.0368547	0.0729477	0.0117269	-0.00290424	0.0440914	0.0637928	0.0307797
LYS	180 (+2)	0.4491	0.049463	0.314942	0.0838974	0.186114	0.0504009	0.0755479	0.0128992	0.455608	0.119821	0.355937	0.0808706	0.201826	0.0425731	0.366902	0.05521	0.318888	0.0535921	0.149921	0.0191711	0.292358	0.0615037	0.142796	0.0472958	0.395854	0.167697	0.167121	0.056017	0.338956	0.0788202	0.165883	0.0415729	0.0617019	0.0119234
GLU	184 (+2)	0.135464	0.0228943	0.0877715	0.0101429	0.0354158	0.00249802	0.0133707	0.00137198	0.129327	0.0416849	0.0821702	0.0131291	0.0334059	0.00226212	0.120731	0.0164533	0.0776804	0.0109101	0.0287778	0.00247465	0.09068	0.0121004	0.0297178	0.00549998	0.0936497	0.0447959	0.0320187	0.00384606	0.0934026	0.0192198	0.0348317	0.00477945	0.0130968	0.00126799
LEU	191 (-)	0.0225369	0.0141997	0.0274818	0.0111106	0.0344939	0.0121679	0.0378273	0.0137642	0.0183532	0.0280135	0.0268328	0.00592294	0.0484807	0.0178671	0.00733228	0.00611384	0.0232805	0.0069646	0.028769	0.00592441	0.0174422	0.00275658	0.0151452	0.00859577	-0.038681	0.0361627	0.0397371	0.0183824	0.0174752	0.00714626	0.0347503	0.015203	0.0385534	0.0109801
LEU	193 (0)	-0.670665	0.2385	-0.353389	0.163116	-0.356873	0.165924	-0.208735	0.0936926	-0.431312	0.167514	-0.297876	0.133151	-0.512391	0.193973	-0.320281	0.122958	-0.283901	0.163952	-0.242607	0.138847	-0.190033	0.0526024	-0.148089	0.117986	-0.570711	0.331593	-0.493506	0.250233	-0.278163	0.19658	-0.376818	0.180902	-0.240688	0.0639341
HIP	195 (0)	1.01198	0.294049	2.37299	0.192808	2.60035	0.601663	2.54801	0.457108	2.10934	0.709822	2.76227	0.392357	2.9154	0.625728	0.854398	0.220682	1.97739	0.774195	1.86791	0.806343	1.79291	0.740647	0.882359	0.532609	0.411206	0.454261	2.04595	0.570768	2.10651	0.295368	2.5526	0.625879	1.7221	0.853681
ASP	196 (-1/-2)	-0.0263487	0.0273647	-0.0810132	0.0128766	-0.169921	0.0679871	-0.333361	0.0806215	-0.0549578	0.0226777	-0.214035	0.0311298	-0.346872	0.0533346	-0.0416172	0.0127521	-0.0674465	0.0308072	-0.202061	0.0756153	-0.0834574	0.0263588	-0.255863	0.144957	-0.0269843	0.0306008	-0.131075	0.0900645	-0.110526	0.0176065	-0.179319	0.0487029	-0.246779	0.168615
THR	197 (-1/-2)	-0.0329741	0.0409657	-1.25446	0.233408	-1.62383	0.641816	-2.06827	0.399939	-0.9136	0.370394	-2.13023	0.529861	-1.94956	0.457145	0.0156242	0.0179551	-1.24585	0.344493	-1.87374	0.598662	-1.41149	0.210443	-2.00368	1.04352	-0.508941	0.594074	-0.951905	1.01929	-1.52207	0.248618	-1.75772	0.18416	-1.51684	0.539813
LYS	198 (-1)	0.220365	0.0859998	0.5099	0.196827	0.831529	0.300654	1.13909	0.349341	0.551009	0.22819	0.753602	0.253737	0.560936	0.412475	0.203885	0.0903679	0.486764	0.263399	0.604554	0.362173	0.517165	0.295085	0.255811	0.31968	0.404155	0.264381	0.740543	0.476502	0.80637	0.373214	0.442163	0.249983	0.869494	0.388048
GLU	199 (-)	0.00111111	0.00175404	-0.00747581	0.0152114	-0.00704254	0.0186511	-0.0358603	0.0208766	-0.00977998	0.0131476	-0.0121705	0.00776518	-0.0577283	0.0385629	0.00292409	0.00338442	-0.00488999	0.0097602	-0.00682674	0.0134625	-0.00608361	0.00329846	-0.0287609	0.0276342	0.00344884	0.00971152	0.00848985	0.0123647	-0.0107734	0.00560918	-0.0105019	0.0128411	-0.00757688	0.0414889
Zn		45.0705	0.386282	47.463	0.384017	48.36	0.652347	47.3954	0.672088	47.9018	0.470451	49.3522	0.717069	49.2417	0.706845	44.9843	0.514534	47.715	0.674402	48.7902	0.834021	48.0292	0.542094	38.3713	13.9493	33.3219	13.6597	50.8174	1.90386	47.0431	0.663707	48.749	0.654293	47.7605	1.04845
ROH		0.0279848	0.0131435	0.0303163	0.0295621	-0.528851	0.324723	-0.963765	0.0709462	0.00468103	0.0961891	0.0293206	0.0334499	-0.598717	0.294249	0.0310018	0.0344527	-0.217377	0.101875	-0.116086	0.107607	0.0220375	0.0190708	-0.307516	0.147175	-0.00122327	0.111806	-0.366041	0.265598	0.0369425	0.0247539	-0.410146	0.207898	-0.919391	0.114756
4YB/4Yn		0.431484	0.0441254	0.0894812	0.288249	-6.03123	1.82533	-38.5467	0.469061	0.31667	0.258694	-0.0251509	0.381677	-6.77703	1.62962	0.353717	0.203477	-0.100377	0.300468	-5.00641	1.18661	-0.0926293	0.211776	-5.81254	1.7712	-1.59224	0.711415	-5.77049	1.64984	-0.139122	0.351659	-6.26902	1.24696	-36.3795	1.00484
red end		0.459469	0.0572689	0.119798	0.317811	-6.56009	2.15005	-39.5105	0.540007	0.321351	0.354883	0.00416974	0.415127	-7.37575	1.92387	0.384719	0.23793	-0.317754	0.402343	-5.1225	1.29422	-0.0705918	0.230847	-6.12006	1.91838	-1.59347	0.823221	-6.13653	1.91544	-0.10218	0.376413	-6.67917	1.45486	-37.2989	1.11959
4YB/4Yn		0.227546	0.12966	-5.09744	0.802176	-37.2687	0.90303	-1.05919	0.687218	-0.130532	0.834775	-5.22828	0.843212	-37.629	0.602429	0.129597	0.207593	-5.46244	0.789941	-35.4043	0.530471	-5.11127	0.379544	-22.3744	11.608	-6.04928	1.64335	-35.4611	1.03338	-5.08283	0.944237	-35.6538	0.786524	-1.03984	0.485888
4YB/4Yn		-5.37894	1.041	-36.6875	0.469032	-0.798111	0.319639	-1.7385	0.523148	-5.60366	0.934952	-37.4097	0.468182	-0.528889	0.425601	-4.85915	0.510096	-35.1698	0.483654	-1.4312	0.536113	-35.3658	0.754589	-2.12185	0.944251	-15.1517	16.0123	-0.980176	0.764971	-35.8934	0.29284	-1.02932	0.320084	-2.38505	1.15949
0YB/4YB/0Yn		-34.9301	0.34334	0.169818	0.39997	-1.09318	0.961548	-0.643977	0.146	-36.9281	0.350765	-0.919878	0.310113	-1.48358	0.624929	-33.7139	0.585663	-0.0889586	0.379939	-1.63682	1.61096	0.0198307	0.259734	-0.69478	0.890484	-7.243	7.74227	-0.41117	1.56781	0.129585	0.345474	0.499519	0.693727	-0.101601	0.914306
0YB										0.228244	0.49826	-1.16413	0.78461	-0.654724	0.350286
		aAAA_conf7_1st	aAAA_conf7_2nd	aAAA_conf7_3rd		aAAA_conf11_1st	aAAA_conf11_2nd	aAAA_conf11_3rd		aAAA_conf16_1st	aAAA_conf16_2nd	aAAA_conf16_3rd		AaAA_conf1_1st	AaAA_conf1_2nd	AaAA_conf1_3rd		AaAA_conf2_1st	AaAA_conf2_2nd	AaAA_conf2_3rd		AaAA_conf10_1st	AaAA_conf10_2nd	AaAA_conf10_3rd		AAaA_conf4_1st_rerun	AAaA_conf4_2nd	AAaA_conf4_3rd		AAaA_conf5_1st	AAaA_conf5_2nd	AAaA_conf5_3rd		AAaA_conf12_1st	AAaA_conf12_2nd	AAaA_conf12_3rd		AAAa_conf8_1st	AAAa_conf8_2nd	AAAa_conf8_3rd		AAAa_conf18_1st	AAAa_conf18_2nd	AAAa_conf18_3rd		AAAa_conf34_1st	AAAa_conf34_2nd	AAAa_conf34_3rd
residue	number	average	average	average		average	average	average		average	average	average		average	average	average		average	average	average		average	average	average		average	average	average		average	average	average		average	average	average		average	average	average		average	average	average		average	average	average
VAL	32	0.0151538	0.00980531	0.0179199		0.0233663	0.0169224	0.0171904		0.024505	0.0218119	0.0166982		0.0207129	0.0208317	0.0193366		0.0211287	0.021099	0.0196535		0.0198068	0.0212821	0.0225395		0.016802	0.0160792	0.0168515		0.0207129	0.0187822	0.0177426		0.0186337	0.0165842	0.017396		0.00924752	0.0102475	0.0109406		0.0100495	0.0106634	0.0099604		0.0113069	0.011604	0.0108614
ILE	33	0.0134851	0.00482178	0.012396		0.0116238	0.00616832	0.00966337		0.0198911	0.0255743	0.00609901		0.00732673	0.00721782	0.00705941		0.0123465	0.00676238	0.0129307		0.0080198	0.0160297	0.00405941		0.0108416	0.00686139	0.00567327		0.0128119	0.0118119	0.00676238		0.0134752	0.0049505	0.00726733		0.00763366	0.00323762	0.00387129		0.00633663	0.00414851	0.00658416		0.00433663	0.00270297	0.0029901
ASP	47	-1.53136	-1.42396	-1.53922		-2.09479	-1.39794	-1.37789		-1.69854	-1.7124	-1.53873		-1.44252	-1.50452	-1.49672		-1.46798	-1.45495	-1.54535		-1.39299	-1.59407	-1.3838		-1.66137	-1.61528	-1.34401		-1.68968	-1.79005	-1.32189		-1.56995	-1.53155	-1.50496		-1.53416	-1.60721	-1.46226		-1.59637	-1.4879	-1.5918		-1.52307	-1.26087	-1.40386
ASP	48	-10.0782	-11.1238	-10.6048		-10.577	-9.93303	-11.0563		-10.4254	-10.6694	-10.2878		-14.0665	-14.226	-14.7183		-13.762	-13.691	-14.2753		-13.7088	-13.358	-13.3145		-13.9034	-14.8806	-14.4731		-13.6135	-14.4997	-14.782		-14.4093	-13.6138	-14.6673		-14.9541	-15.4708	-14.4903		-13.7905	-14.0311	-14.6736		-15.3255	-14.7967	-13.8935
GLY	49	-0.121861	-0.114208	-0.138277		-0.134743	-0.120703	-0.117584		-0.123238	-0.111752	-0.120158		-0.203891	-0.207921	-0.201723		-0.206465	-0.200842	-0.20399		-0.178752	-0.179099	-0.197406		-0.194801	-0.256491	-0.361502		-0.206921	-0.213752	-0.305076		-0.206297	-0.204592	-0.227296		-0.217315	-0.198454	-0.207996		-0.209629	-0.230665	-0.214918		-0.206928	-0.215139	-0.209772
PRO	50	-0.0558317	-0.057198	-0.0602079		-0.0574851	-0.0542871	-0.0554455		-0.0592772	-0.0569703	-0.0560099		-0.0580891	-0.0573663	-0.0592673		-0.0615743	-0.0627624	-0.0605446		-0.0513366	-0.0617525	-0.0524554		-0.0848628	-0.116919	-0.175088		-0.0824756	-0.0883647	-0.144264		-0.0913715	-0.0920302	-0.0935492		-0.113603	-0.101165	-0.0845174		-0.109073	-0.103392	-0.0920085		-0.120509	-0.0997165	-0.102833
SER	51	-0.00377228	-0.00373267	-0.00585149		-0.00641584	-0.00321782	0.000108911		-0.00289109	-0.00217822	-0.00330693		0.0166337	0.0167426	0.0111485		0.018099	0.00705941	0.0089901		0.00293069	0.00640594	0.0106139		0.0209448	-0.0516486	-0.256509		0.00361682	0.0180226	-0.0797843		0.0152537	-0.0127915	0.0087636		-1.15005	-1.14415	-1.02243		-1.10668	-1.08115	-1.05645		-1.24909	-1.17222	-1.18699
SER	52	0.00452475	0.00374257	0.00491089		0.00355446	0.00476238	0.00386139		0.00440594	0.00434653	0.00478218		0.0155347	0.0155743	0.014703		0.0175545	0.0157624	0.0138812		0.0151782	0.013802	0.0164554		0.0306408	0.033392	0.0104455		0.0342492	0.0366777	0.0171829		0.0361926	0.0282046	0.0328831		-0.782955	-0.681212	-0.668605		-0.752233	-0.790543	-0.529108		-0.677733	-0.689129	-0.923012
TYR	53	0.0079802	0.0141386	0.0099505		0.0154851	0.00629703	0.0124653		0.00815842	0.00826733	0.00746535		0.000831683	-0.0029802	-0.000940594		0.000594059	0.000990099	0.00649505		0.00544554	0.00462376	-0.000811881		-0.045503	-0.110827	0.0368333		-0.0246905	-0.0524054	0.00823659		-0.0433178	-0.0815595	-0.0451529		-0.682761	-0.734513	-0.578771		-0.613881	-0.644711	-0.656251		-0.591444	-0.526457	-0.741517
LEU	73	-0.0670099	-0.0723465	-0.0813762		-0.0989208	-0.0734554	-0.072297		-0.0621089	-0.0828218	-0.082		-0.575408	-0.58854	-0.562588		-0.58513	-0.580085	-0.532841		-0.548833	-0.522389	-0.569261		-0.996453	-1.04915	-1.18123		-1.07837	-0.994849	-1.00183		-1.05591	-0.984253	-1.07377		-1.09968	-1.00974	-1.06005		-1.10007	-1.07902	-1.03238		-1.14338	-1.30093	-1.17895
GLU	75	0.0123564	0.0134851	0.0133366		0.00811881	0.0107723	0.0256634		0.00839604	0.00984158	0.0125743		0.0610667	0.0410011	0.0482819		0.046703	0.0743519	0.0389567		0.0526082	0.0558698	0.0590128		0.0677256	-0.0187748	-0.748943		0.0822962	0.0322785	-0.184552		0.094955	0.171896	0.0755428		-0.00661492	0.0258461	0.0163551		0.0301082	0.0693801	0.133703		0.043349	0.0712067	-0.0430679
ALA	76	0.0261287	0.0276535	0.0234455		0.029901	0.0239109	0.0213465		0.0266139	0.0276931	0.0249901		0.0318145	0.0358666	0.0379307		0.0344662	0.0304158	0.0356337		0.0315256	0.0275743	0.0313217		-0.107859	-0.193914	-0.465596		-0.0647492	-0.11724	-0.229718		-0.0850836	-0.109692	-0.107686		-0.260161	-0.273688	-0.296734		-0.27728	-0.248459	-0.234177		-0.301453	-0.325253	-0.310464
SER	79	0.00670297	0.00821782	0.00718812		0.00749505	0.00835644	0.00714851		0.00820792	0.00660396	0.00660396		0.0291584	0.0254851	0.0269406		0.0263861	0.0254752	0.024604		0.0232772	0.023802	0.023901		0.078396	0.112565	0.0961832		0.065198	0.0835724	0.0686709		0.0683521	0.0775644	0.0706139		0.112468	0.146687	0.110857		0.161178	0.104586	0.110087		0.0985206	0.117863	-0.00397435
ASN	80	0.00967327	0.0106634	0.0101188		0.0107624	0.00992079	0.0103267		0.00971287	0.00986139	0.00982178		0.0334752	0.0331287	0.0320198		0.033495	0.0301188	0.0295347		0.029703	0.0291089	0.0306238		0.0814851	0.111581	0.0901642		0.0727043	0.0795446	0.0702315		0.0779109	0.084261	0.0824059		0.169711	0.166133	0.175777		0.171689	0.14116	0.161539		0.156184	0.169295	0.161597
HID	97	-3.24041	-3.29502	-3.3358		-3.34739	-3.28381	-3.22095		-3.32276	-3.1896	-3.2122		-3.67878	-3.63063	-3.6174		-3.65566	-3.57005	-3.56411		-3.57163	-3.50953	-3.60953		-3.57628	-3.77	-3.6828		-3.50797	-3.60595	-3.70194		-3.64448	-3.71561	-3.75045		-3.54294	-3.62717	-3.48526		-3.48497	-3.46688	-3.49359		-3.54298	-3.60421	-3.53538
TYR	99	0.0254554	0.0256634	0.0250198		0.0228812	0.0252277	0.0282673		0.0308614	0.0240495	0.0186139		0.0235545	0.0218416	0.0256931		0.0238614	0.0325743	0.0214653		0.026	0.0270891	0.015		0.0277032	-0.0129245	0.0362243		0.0599997	0.00648404	0.0276267		0.018552	0.0180352	0.0361275		0.00693771	-0.0105522	0.0255164		0.0405671	0.0168142	0.00955324		0.033585	0.0245515	-0.00638004
ASP	100	0.131604	0.15303	0.125069		0.141139	0.12599	0.154505		0.126495	0.131099	0.15398		0.168439	0.254498	0.243843		0.165495	0.146551	0.193204		0.174568	0.161676	0.252107		0.166056	0.0916179	0.603915		0.0860111	0.170239	0.451539		0.0901931	0.0960745	0.145529		0.139317	0.109262	0.148657		0.431347	0.11445	0.0923812		0.19271	0.115811	0.116134
HID	101	-1.87188	-2.19588	-2.12129		-1.92403	-2.01543	-1.95258		-2.17393	-2.29118	-2.03134		-3.6827	-3.65075	-3.53481		-3.62123	-3.58292	-3.59112		-3.79247	-3.82308	-3.46326		-3.95279	-4.13019	-4.04895		-4.29166	-4.09181	-4.43954		-4.48814	-4.03787	-4.2369		-3.9737	-3.95261	-3.71243		-3.69541	-3.85034	-3.96558		-4.14658	-4.5824	-4.07776
THR	102	0.0678218	0.0570495	0.0673267		0.0594455	0.0595743	0.0693564		0.0782079	0.0754158	0.0603762		0.0857723	0.0840297	0.0735644		0.0913762	0.098604	0.0831485		0.0796832	0.0870693	0.0699703		0.080877	0.0841881	0.0030297		0.0903069	0.0754752	0.0810638		0.0859505	0.0948812	0.0898812		0.071198	0.0610891	0.040802		0.0593069	0.0611782	0.0674356		0.036703	0.0755941	0.0551089
ARG	135	1.34525	1.12967	1.22062		1.97816	1.08928	1.12374		1.55752	1.4926	1.3361		1.1486	1.19984	1.19451		1.15618	1.19226	1.36409		1.10816	1.2497	1.06051		1.34871	1.28736	1.17924		1.28594	1.32807	1.16827		1.20472	1.09399	1.21564		1.20285	1.2129	1.16106		1.20362	1.12622	1.26008		1.10382	1.01305	0.978117
PRO	136	-0.831432	-0.651496	-0.778144		-0.913644	-0.67748	-0.676118		-0.914481	-0.936944	-0.714078		-0.718995	-0.678675	-0.687789		-0.800309	-0.668044	-0.843996		-0.742171	-0.849447	-0.627015		-0.886085	-0.757267	-0.664161		-0.817605	-0.797133	-0.647587		-0.744632	-0.671604	-0.804364		-0.703978	-0.603226	-0.720803		-0.726451	-0.673294	-0.780245		-0.732566	-0.582608	-0.563892
PRO	137	0.352327	0.389329	0.337832		0.493536	0.342199	0.346061		0.353229	0.318119	0.355823		0.345555	0.368467	0.417782		0.314604	0.382321	0.416199		0.329338	0.348277	0.346624		0.330485	0.402653	0.371485		0.429614	0.470713	0.365212		0.320723	0.279861	0.340149		0.18695	0.219202	0.0725743		0.167851	0.174733	0.145772		0.120525	0.174538	0.14772
TYR	138	-3.00468	-2.826	-2.96313		-2.97502	-2.97854	-2.77077		-2.88302	-2.95033	-3.14914		-3.11568	-3.08302	-2.8114		-3.25232	-3.2669	-3.07777		-3.51175	-3.46072	-3.3757		-3.33293	-3.09205	-2.8717		-3.32256	-3.28511	-3.55838		-3.41809	-3.26282	-3.05201		-2.31435	-2.09293	-2.3318		-2.31006	-2.28536	-2.41684		-2.37215	-2.32055	-2.2705
PHE	139	-3.33915	-2.83761	-3.2494		-3.6408	-3.00526	-3.07815		-3.46243	-3.49957	-3.10163		-2.96378	-3.00947	-2.81291		-3.11673	-3.11882	-3.04745		-3.05435	-3.16898	-2.74685		-2.85197	-2.74264	-2.56784		-3.12099	-2.96355	-2.67647		-2.77139	-2.60764	-2.75223		-1.36302	-1.52319	-1.38311		-1.15695	-1.17983	-1.34151		-1.56724	-1.57507	-1.43115
ASP	140	0.308853	0.316125	0.197866		0.194576	0.306869	0.317164		0.231086	0.216931	0.303137		0.249269	0.233132	0.264653		0.241732	0.210099	0.212797		0.223286	0.198585	0.300562		0.12985	0.115997	0.138745		0.0955785	0.11653	0.115291		0.110344	0.165776	0.113231		0.0982673	0.0802673	0.0916535		0.114921	0.107376	0.100099		0.0915941	0.0783267	0.0987525
VAL	141	-0.0254572	-0.021201	-0.0268419		-0.0277118	-0.0765636	-0.0236837		-0.0292028	-0.0275775	-0.0649147		-0.0237426	-0.0228489	-0.0205347		-0.0302376	-0.0224554	-0.0344106		-0.0291516	-0.0279505	-0.0278157		-0.0267723	-0.0216931	-0.0195941		-0.0324752	-0.032604	-0.0214158		-0.0296337	-0.0232871	-0.0281782		-0.019495	-0.017297	-0.0161188		-0.019297	-0.0150297	-0.0208614		-0.0179604	-0.0177327	-0.0144158
LEU	146	-0.0137723	-0.0148458	-0.0119802		-0.0147723	-0.0222085	-0.0131782		-0.0140396	-0.0138515	-0.0161668		-0.0147129	-0.0131386	-0.0138812		-0.0151485	-0.0125644	-0.0147921		-0.0140792	-0.0145644	-0.0122178		-0.0136535	-0.0139208	-0.0129901		-0.0125248	-0.015495	-0.0136931		-0.0115842	-0.0118614	-0.0133762		-0.00978218	-0.00881188	-0.0089703		-0.00922772	-0.00872277	-0.00948515		-0.00977228	-0.00957426	-0.00844554
THR	158	0.128304	0.136779	0.152454		0.163049	0.0905013	0.191216		0.162181	0.181772	0.147417		0.124376	0.143934	0.137242		0.113689	0.137099	0.159208		0.11843	0.191443	0.096399		0.107842	0.130426	0.108366		0.173921	0.196822	0.0924257		0.184564	0.104911	0.112416		0.0567327	0.0951881	0.0724554		0.0789802	0.0713366	0.0677129		0.0881584	0.0705347	0.0462376
ALA	159	-0.0617413	-0.0677314	-0.0676804		-0.0910858	-0.0474771	-0.0260726		-0.0592556	-0.0438541	-0.0336058		-0.0406713	-0.0404275	-0.0270205		-0.04184	-0.0583642	-0.0552766		-0.0357474	-0.0383627	-0.0516911		-0.0619109	-0.0545446	-0.0480495		-0.0744455	-0.0764059	-0.0569109		-0.0771485	-0.0589505	-0.0559802		-0.0490099	-0.0489307	-0.0459208		-0.0467228	-0.0446337	-0.046604		-0.0546337	-0.0479604	-0.0498218
SER	160	0.00589753	-0.0266594	0.0215019		0.00287015	0.0198125	-0.000627699		0.00367717	-0.00378086	0.00103914		0.00491392	0.00880792	0.00997072		0.00317739	0.0145147	0.0143617		0.0160519	0.00826448	0.00826367		0.00880198	0.00836634	0.0102673		0.010396	0.00949505	0.0107723		0.0100495	0.0109109	0.0100297		0.00443564	0.000544554	0.00414851		0.00592079	0.00518812	0.00070297		0.00039604	0.00848515	0.00852475
ILE	161	0.0769175	0.0469521	0.0579979		0.0972996	0.048327	0.0571647		0.0764163	0.0667606	0.0781885		0.0595197	0.0591459	0.0581848		0.0657323	0.0540048	0.0830382		0.0685465	0.103208	0.0526558		0.0696832	0.0711287	0.062802		0.0787822	0.0718416	0.0704752		0.0636634	0.0570099	0.0621089		0.0439703	0.0551287	0.0455347		0.0381782	0.0406832	0.0523069		0.0568614	0.0475149	0.0369604
ASP	162	-0.571111	-0.251995	-0.354393		-0.418374	0.0919555	-0.408969		-0.794951	-1.02354	-0.516692		0.195986	0.206357	0.31811		-0.0692639	-0.080805	0.146634		-0.0599684	-1.63956	-0.209203		-0.511163	-0.310227	0.223856		-2.01413	-2.32435	-0.312736		-0.759884	-0.0851215	0.422312		0.10197	0.000829925	0.0335087		0.139087	0.141689	0.123412		-0.0224631	-0.0247666	0.0972748
LYS	164	1.54778	2.01918	1.68272		1.39907	1.15668	2.07578		1.95353	1.87171	1.60841		1.22102	1.68294	1.5087		1.33234	1.47619	0.844393		1.16321	2.05933	1.01636		0.780404	1.14196	1.2035		0.884425	1.03131	0.831126		1.08042	0.975639	0.780084		0.219778	0.56102	0.343591		0.227698	0.217271	0.295006		0.436076	0.568053	0.250088
TYR	166	-2.09137	-3.65845	-4.65973		-5.55446	-2.03172	-3.89191		-4.57995	-4.4985	-2.4556		-5.18737	-5.0793	-4.93065		-4.93075	-5.21825	-5.08835		-5.3239	-5.389	-3.21236		-4.69757	-5.16742	-4.78816		-5.49519	-5.45282	-5.27272		-5.44821	-4.02651	-5.35388		-2.8503	-3.83359	-3.51327		-2.53702	-2.18531	-3.38653		-3.88832	-3.805	-2.23373
ASN	167	0.0603412	0.0059785	-0.158782		-0.0528515	-0.00526928	0.0285114		-0.0109071	0.0267182	0.0718237		-0.112546	-0.14428	-0.177075		-0.0331901	-0.248612	-0.295623		-0.0246322	-0.142344	0.0324165		-0.0358096	-0.339185	-0.423714		-0.174977	-0.195885	-0.0888254		-0.189031	-0.157597	-0.224724		-0.00175332	-0.0436564	-0.0322641		-0.0116258	-0.00776444	-0.0480465		-0.0292795	-0.0542949	-0.0128117
ASN	169	0.0236238	0.0294455	0.0382871		0.0587216	0.0381683	0.0289505		0.0167315	0.0145248	0.0325446		-0.0484863	0.0284133	-0.0436842		-0.00866369	-0.132709	-0.159227		-0.0490007	-0.0768071	0.0421492		0.0277793	0.0518915	0.0726347		-0.0803944	0.0482648	0.0123041		0.0020248	0.0680434	-0.0375806		0.0471833	0.013541	-0.0275711		0.117775	0.122643	0.0536231		-0.0436825	0.130516	0.0210899
LYS	180	0.51161	0.419841	0.446623		0.522597	0.35883	0.468661		0.451223	0.420563	0.441955		0.342706	0.347015	0.329401		0.280004	0.280006	0.212852		0.252603	0.50619	0.283698		0.186079	0.217772	0.182376		0.23695	0.272267	0.141515		0.177426	0.152782	0.107861		0.0620396	0.092396	0.0788416		0.0665347	0.0714455	0.0719505		0.0894851	0.0900693	0.0571683
GLU	184	0.123723	0.109863	0.177547		0.165649	0.124508	0.114836		0.124877	0.143207	0.134964		0.0765646	0.07854	0.0854127		0.0812425	0.0911818	0.0962666		0.0900567	0.108764	0.0819141		0.0357228	0.0323762	0.0388614		0.0388218	0.0376535	0.0337129		0.0344455	0.0327129	0.0344356		0.0142079	0.0124059	0.014		0.0127228	0.0111485	0.0118317		0.014604	0.0150297	0.0143861
LEU	191	0.0352772	0.00659406	0.019604		0.049604	0.0126238	0.0112376		0.0202871	0.0132871	0.0343168		0.0229703	0.02	0.0214158		0.0297723	0.0297129	0.0543168		0.0290594	0.0239802	0.0161089		0.0528119	0.0294158	0.023		0.0536436	0.0245347	0.0354653		0.0223465	0.0284257	0.040802		0.0491584	0.0260693	0.0370792		0.0470495	0.062099	0.0440396		0.026703	0.0198614	0.0283861
LEU	193	-0.657674	-0.28056	-0.905194		-1.02485	-0.673209	-0.332403		-0.721427	-0.732982	-0.70769		-0.22595	-0.216995	-0.129186		-0.390262	-0.323486	-0.665108		-0.300579	-0.443772	-0.48516		-0.561045	-0.283896	-0.147491		-0.563692	-0.54948	-0.254839		-0.405189	-0.245373	-0.200849		-0.257043	-0.11153	-0.190618		-0.317253	-0.347438	-0.232476		-0.107242	-0.0833864	-0.231629
HIP	195	0.853817	1.05047	0.950947		0.353839	0.953501	1.12937		1.28269	1.33071	1.20245		2.39495	2.47658	2.48765		2.3214	2.37285	2.58956		2.08097	2.57321	2.05975		2.40292	2.92345	1.43063		3.02071	3.45468	1.95544		2.68438	2.77764	2.75331		2.62061	3.26132	2.80477		2.2837	2.24952	3.01066		2.76452	1.96244	1.97461
ASP	196	-0.0289901	-0.0540891	-0.0271782		0.035703	-0.0259703	-0.0623465		-0.0256337	-0.0189208	-0.0297129		-0.0976733	-0.0942178	-0.0872277		-0.0709505	-0.0866832	-0.0582277		-0.0882475	-0.0735842	-0.0723069		-0.138752	-0.276802	-0.115499		-0.122594	-0.193059	-0.0657532		-0.175535	-0.258178	-0.183119		-0.30001	-0.306792	-0.248495		-0.325663	-0.310891	-0.277673		-0.368119	-0.528564	-0.33404
THR	197	-0.0380928	0.0342093	-0.04002		-0.0904554	-0.0458203	0.0338227		-0.0539101	-0.0480487	-0.0484519		-1.51065	-1.35077	-1.50941		-1.38936	-1.14093	-1.24073		-1.10924	-0.761482	-1.27755		-1.51836	-2.57845	-0.58416		-1.26561	-2.05954	-0.915703		-1.75445	-2.29848	-1.63971		-2.00692	-2.61683	-1.71519		-2.09393	-2.07131	-2.48179		-2.04913	-1.27829	-2.30099
LYS	198	0.158061	0.260984	0.232875		0.203685	0.0886415	0.234624		0.395213	0.252445	0.156758		0.287275	0.878639	0.383226		0.617439	0.348586	0.607575		0.418115	0.362265	0.685978		0.796052	1.05336	1.14915		1.18868	0.749255	0.57523		0.745386	0.980156	0.246493		1.13233	1.20747	0.434325		1.28073	1.40049	1.23588		0.912189	1.68276	0.965666
GLU	199	0.00161386	0.00257426	0.000623762		-0.00194059	-0.00148515	0.00240594		0.00283168	0.00112871	0.00224752		-0.00488119	-0.00871287	-0.00459406		-0.00587129	-0.00875248	0.0205197		-0.0117327	-0.0393465	-0.00391089		-0.00722788	-0.0237327	0.0237181		-0.0104059	-0.00385149	0.00478218		-0.00335316	-0.0435199	0.000207921		-0.030415	-0.0388237	-0.060703		-0.0262638	-0.0211123	-0.0579203		-0.0341584	0.00384854	-0.0571944
Zn		44.7408	45.1779	45.1213		44.9296	44.4663	44.9819		45.4885	45.7709	44.957		47.28	47.7796	48.1965		47.6333	47.216	47.5839		46.8737	47.2554	47.3489		47.1861	49.3214	48.5169		47.7798	48.1409	49.0566		48.0482	48.5945	48.5955		47.511	47.6304	46.7849		47.0073	46.945	47.0583		47.6812	48.9608	46.9794
ROH		0.036495	0.0300223	0.0386634		0.0273978	0.034889	0.00553234		0.0392677	0.00605149	0.0335446		0.00509274	0.0404509	0.0218049		0.0125625	0.0310861	0.0982579		0.0227439	-0.00188119	0.0427293		-0.637829	-0.418247	-0.379646		-0.707337	-1.2584	-0.282199		-0.587159	-0.303841	-0.185005		-1.01931	-0.870294	-0.949101		-1.00052	-0.960586	-1.08667		-0.927566	-0.993804	-0.866038
4YB		0.438748	0.392961	0.511522		0.458219	0.382237	0.410053		0.470601	0.381775	0.437239		0.254936	0.351801	0.327903		0.45445	-0.25773	-0.168511		0.216	-0.293352	-0.0801662		-6.52789	-5.18877	-3.73393		-8.84303	-8.70649	-6.18434		-6.25661	-4.6335	-4.20654		-38.3143	-38.5191	-38.5558		-38.5992	-38.4015	-38.5472		-39.704	-38.067	-38.2122
4YB		0.305959	0.164577	0.480762		0.225405	0.185264	0.1165		0.286229	0.259774	0.0234469		-4.59373	-4.67937	-4.03779		-5.08122	-4.67328	-5.58691		-6.16552	-6.44129	-4.6178		-36.7552	-37.6849	-35.7318		-37.9162	-38.822	-36.5586		-36.8493	-37.3863	-37.7143		-0.865583	-0.945544	-0.311144		-0.584025	-1.02411	-0.65901		-1.01259	-2.67941	-1.45128
4YB		-4.71395	-4.25838	-5.51349		-6.67642	-4.01255	-5.13347		-6.32878	-6.86773	-4.90566		-36.9797	-36.9828	-37.2875		-36.5804	-37.2306	-36.1143		-35.9795	-36.3888	-36.6437		-0.666064	-0.61967	-1.48874		-0.676939	-0.328982	-0.940575		-0.859458	-0.928284	-0.674282		-1.59561	-2.29557	-0.987497		-1.92153	-1.58725	-2.53734		-1.3922	-2.14921	-1.18029
0YB/4YB		-35.261	-34.9294	-34.5695		-34.9237	-35.2688	-35.254		-34.2556	-34.8369	-35.0721		-0.224905	0.322104	-0.0385476		0.207659	0.305242	-0.408804		-0.0125876	0.944286	0.43391		-0.354902	-1.37614	-2.85747		-0.658464	-1.78423	-0.548177		-1.0847	-1.63206	0.457541		-0.611396	-0.697033	-0.678613		-0.599725	-0.694326	-0.458688		-0.573371	-0.514727	-0.967916
0YB
residue	number	Std_dev	Std_dev	Std_dev		Std_dev	Std_dev	Std_dev		Std_dev	Std_dev	Std_dev		Std_dev	Std_dev	Std_dev		Std_dev	Std_dev	Std_dev		Std_dev	Std_dev	Std_dev		Std_dev	Std_dev	Std_dev		Std_dev	Std_dev	Std_dev		Std_dev	Std_dev	Std_dev		Std_dev	Std_dev	Std_dev		Std_dev	Std_dev	Std_dev		Std_dev	Std_dev	Std_dev
VAL	32	0.0416996	0.0516031	0.042328		0.0102848	0.0442446	0.0421345		0.0127951	0.0100688	0.0394122		0.00658732	0.0068853	0.00594076		0.00920037	0.00828873	0.0058571		0.00592245	0.00643426	0.00997573		0.00529902	0.00397687	0.00502348		0.00655417	0.00499823	0.00569115		0.00480248	0.00555489	0.00590532		0.00321631	0.00293631	0.00335321		0.00267876	0.00316315	0.00351776		0.00302053	0.00433288	0.00320899
ILE	33	0.0154578	0.0112024	0.0140819		0.0159298	0.0135428	0.0124878		0.0181353	0.0174364	0.0143806		0.00961446	0.00942989	0.00800597		0.0115728	0.0119173	0.0129708		0.0106752	0.0135328	0.00959354		0.0101861	0.0077957	0.00651139		0.0112018	0.00854773	0.00840102		0.00812598	0.00680474	0.00979785		0.00572077	0.00502498	0.0051332		0.00717984	0.00610532	0.0070279		0.00394586	0.00446226	0.00393636
ASP	47	0.342354	0.350558	0.295911		0.406748	0.28622	0.359836		0.386262	0.297575	0.376949		0.328502	0.34485	0.344794		0.336686	0.28279	0.323083		0.340277	0.386306	0.30464		0.400582	0.372905	0.373181		0.391453	0.359337	0.421668		0.350769	0.349725	0.358184		0.348686	0.321362	0.347001		0.376836	0.375623	0.390215		0.325554	0.347254	0.302296
ASP	48	1.63577	2.01738	1.65287		2.35508	1.54967	1.82718		1.73424	1.64481	1.54827		1.88972	1.90317	1.90539		2.00647	2.19669	2.00237		2.10045	2.01952	2.16627		2.37551	1.93024	2.97166		2.48127	2.54403	2.18794		2.44046	2.37991	1.90018		2.28473	2.31551	2.21854		2.14524	2.26261	2.206		2.01497	1.93936	2.19746
GLY	49	0.0389109	0.0281665	0.0357685		0.0431504	0.0319565	0.0306795		0.0403056	0.036664	0.0397942		0.0704183	0.073329	0.0640011		0.079618	0.0690036	0.0725134		0.0714387	0.0757448	0.0612669		0.0784213	0.074	0.200032		0.0786153	0.0816637	0.230994		0.0822782	0.0773376	0.075207		0.0907945	0.0770291	0.0803274		0.0873303	0.0853008	0.0792335		0.0864588	0.0868871	0.101257
PRO	50	0.0122386	0.0137697	0.0123082		0.0132258	0.0129884	0.0112553		0.0117626	0.0135628	0.0125434		0.0196369	0.0236282	0.0203795		0.0237376	0.0208608	0.0202037		0.0193413	0.0202413	0.0192109		0.0744905	0.060492	0.14813		0.0720992	0.0660334	0.237243		0.0734101	0.0798047	0.0725909		0.230211	0.0649099	0.0778544		0.0689756	0.129272	0.0773867		0.0800901	0.0869606	0.0865896
SER	51	0.0103511	0.010976	0.0103047		0.0123947	0.0105742	0.0118455		0.0107103	0.00982258	0.0104737		0.0305046	0.0266301	0.0264883		0.0250491	0.0220763	0.0208434		0.0208047	0.0217675	0.0233072		0.0726236	0.0785956	0.220037		0.0856443	0.0758285	0.156886		0.0633599	0.113678	0.117169		0.472924	0.404844	0.472859		0.474816	0.502278	0.441575		0.417136	0.489893	0.472268
SER	52	0.00185938	0.00202779	0.00218047		0.00250337	0.0017974	0.00174077		0.00210223	0.00191624	0.00200299		0.00868658	0.0119308	0.00788098		0.0090832	0.00723324	0.00888127		0.00889587	0.00788157	0.00920022		0.0307792	0.0407478	0.0236172		0.0237448	0.0321736	0.024876		0.0372672	0.0420042	0.0293093		0.780756	0.564181	0.567219		0.599134	0.62008	0.575784		0.642908	0.637178	0.600909
TYR	53	0.00462447	0.00640394	0.006423		0.00789487	0.00475446	0.00489405		0.00515259	0.00533045	0.00445342		0.0145037	0.0154587	0.0137076		0.0132748	0.0136523	0.0154103		0.0140244	0.0131049	0.013904		0.0788129	0.0939582	0.0417688		0.0567921	0.0771868	0.0434208		0.0665511	0.0906765	0.0660248		0.302087	0.301565	0.308352		0.374435	0.329571	0.298371		0.336237	0.354397	0.339245
LEU	73	0.0358795	0.0386783	0.0420579		0.0363017	0.0385948	0.0438346		0.0370129	0.039892	0.0330376		0.158929	0.137968	0.191212		0.174763	0.180414	0.176491		0.21299	0.174793	0.134536		0.295891	0.300289	0.431817		0.438703	0.300066	0.425893		0.30764	0.306591	0.28807		0.298416	0.287555	0.268652		0.319493	0.264954	0.261351		0.300218	0.345341	0.32578
GLU	75	0.0137182	0.0140696	0.0141752		0.00815601	0.0127667	0.0162306		0.0111924	0.0100983	0.00978921		0.0707132	0.0408407	0.0554545		0.0348085	0.0574308	0.048338		0.0549574	0.0471512	0.0555674		0.192152	0.304641	1.34537		0.589037	0.370555	0.803243		0.258755	0.392851	0.154926		0.324731	0.422071	0.4504		0.33792	0.358902	0.472441		0.533283	0.57779	0.309857
ALA	76	0.00914099	0.0111324	0.0128352		0.011436	0.00988558	0.00988492		0.0095813	0.0104016	0.00953731		0.0149618	0.0158674	0.015554		0.0180554	0.0163811	0.014444		0.0157007	0.0155629	0.0160065		0.111551	0.130704	0.318639		0.0900029	0.146377	0.347682		0.0932816	0.109458	0.0852122		0.194659	0.184746	0.187364		0.200734	0.169179	0.167462		0.228227	0.214321	0.201451
SER	79	0.00251154	0.00277401	0.00269841		0.00261232	0.00289275	0.00257323		0.00235181	0.00224746	0.00244577		0.00898705	0.00832819	0.00698771		0.00984631	0.00999861	0.00794421		0.00773461	0.0070191	0.00720905		0.0315403	0.0359558	0.041177		0.0256005	0.0407552	0.051191		0.0266507	0.0356391	0.0276273		0.250956	0.119218	0.164788		0.159724	0.148255	0.246197		0.150001	0.188199	0.41007
ASN	80	0.00225638	0.00293924	0.0030026		0.00283594	0.00271294	0.00269987		0.00247497	0.00267008	0.00251489		0.00783442	0.00983091	0.00745678		0.00858692	0.0097242	0.00752628		0.0104621	0.00781963	0.00792271		0.0315963	0.0319912	0.0323521		0.0272223	0.0409374	0.0337555		0.0267486	0.0342403	0.0231077		0.156759	0.0589639	0.0575949		0.102596	0.171753	0.108883		0.0793516	0.0547774	0.165035
HID	97	0.471724	0.46207	0.493133		0.391865	0.444526	0.526117		0.498854	0.553637	0.548589		0.499049	0.466107	0.46087		0.488236	0.418889	0.487116		0.484663	0.491201	0.452085		0.526248	0.497346	0.518533		0.589735	0.530426	0.426945		0.534124	0.495405	0.451323		0.547029	0.574511	0.543348		0.522002	0.532373	0.504392		0.469873	0.561912	0.535581
TYR	99	0.0223166	0.0223036	0.0206522		0.0265968	0.0201955	0.0162924		0.0181915	0.0202687	0.0204242		0.0240204	0.0319832	0.0279057		0.02542	0.0226451	0.0262069		0.0250734	0.0267686	0.0235822		0.0487547	0.0612148	0.0526894		0.0459766	0.0526726	0.0429144		0.0463726	0.0557467	0.0489813		0.0522597	0.0631545	0.0488223		0.0472835	0.0633281	0.0621152		0.0441438	0.0498327	0.0547589
ASP	100	0.0261095	0.0461842	0.0279541		0.0370945	0.0287459	0.0360301		0.0310182	0.0266646	0.0339592		0.0434858	0.0802139	0.0704431		0.0530194	0.051854	0.0657661		0.0531195	0.0679891	0.0751227		0.244442	0.127872	0.224942		0.217204	0.274353	0.262763		0.22711	0.15446	0.208294		0.237512	0.196922	0.167858		0.26498	0.171714	0.14165		0.191872	0.15836	0.104838
HID	101	0.717208	0.886321	0.817778		0.888988	0.808506	0.763862		0.732848	0.755363	0.798705		0.981404	0.9325	0.974869		0.904737	1.09635	0.964599		1.09947	0.878957	0.998552		1.13641	1.02927	1.20099		0.959159	1.10302	0.832824		1.17335	1.05336	1.0481		1.21034	1.13192	1.20599		1.05607	1.10895	1.13144		1.16455	1.1745	1.08001
THR	102	0.0458226	0.0438412	0.045273		0.0503547	0.0438163	0.039107		0.0421925	0.0402126	0.0486749		0.046483	0.0441098	0.0497079		0.0399975	0.0454067	0.0439985		0.0445168	0.0357032	0.039862		0.0488084	0.0368292	0.0629063		0.0456376	0.0480719	0.0523387		0.0509423	0.0379082	0.0470618		0.0458253	0.0425911	0.0472774		0.0491759	0.0419583	0.0403883		0.0515528	0.0469466	0.041449
ARG	135	0.358156	0.311435	0.276903		0.400426	0.291787	0.318964		0.473304	0.360488	0.427496		0.250073	0.261603	0.255204		0.284466	0.264187	0.246737		0.253578	0.3296	0.266997		0.275321	0.278897	0.252861		0.296327	0.270193	0.250964		0.27425	0.232393	0.256885		0.248916	0.243846	0.235071		0.293112	0.22023	0.345228		0.200513	0.234506	0.238025
PRO	136	0.248816	0.277549	0.259917		0.24376	0.254772	0.240058		0.349617	0.253682	0.262285		0.226369	0.257983	0.225944		0.230103	0.269885	0.22494		0.231257	0.25883	0.270332		0.230793	0.239944	0.241415		0.270597	0.251854	0.253331		0.24321	0.244488	0.236037		0.215941	0.227693	0.216581		0.250578	0.205306	0.269		0.218553	0.224302	0.250628
PRO	137	0.227648	0.226681	0.245147		0.231919	0.234986	0.226681		0.23408	0.216723	0.227822		0.241045	0.276656	0.208521		0.232452	0.216352	0.210918		0.222846	0.261517	0.241172		0.232571	0.231491	0.224103		0.244196	0.229922	0.255349		0.246932	0.246051	0.227049		0.236732	0.24192	0.201396		0.24285	0.242991	0.244433		0.178296	0.18937	0.198803
TYR	138	0.657643	0.911989	0.756622		0.857227	0.754087	0.817063		0.660474	0.728808	0.76199		0.808301	0.91145	0.783639		0.672606	0.948695	0.781024		0.751348	0.857932	0.734533		0.749776	0.809276	0.770943		0.755504	0.754465	0.744552		0.708738	0.698665	0.803904		0.64709	0.682683	0.62488		0.618378	0.688891	0.653906		0.595414	0.65183	0.770231
PHE	139	0.850123	0.84342	0.817967		0.70522	0.909675	0.753699		0.888939	0.705277	0.709796		0.753349	0.717925	0.662466		0.719003	0.728058	0.717248		0.605671	0.565646	0.919367		0.491072	0.512705	0.458054		0.406019	0.448473	0.436245		0.448631	0.488461	0.396194		0.328304	0.354383	0.335915		0.294239	0.304507	0.348975		0.248377	0.279752	0.225441
ASP	140	0.179975	0.235736	0.143105		0.158956	0.233565	0.192698		0.181942	0.178155	0.316227		0.17808	0.199029	0.248146		0.21465	0.197503	0.152842		0.244939	0.136443	0.236271		0.103507	0.104496	0.0941786		0.0792303	0.0862247	0.175748		0.0954296	0.103297	0.105953		0.0534628	0.0495308	0.0498398		0.050548	0.0535942	0.042341		0.0410195	0.0472671	0.0421742
VAL	141	0.03856	0.0693565	0.0393982		0.0181407	0.289374	0.0502647		0.0286533	0.0212948	0.240521		0.0196341	0.0242591	0.0215175		0.0185777	0.0190437	0.0269757		0.0278923	0.0207957	0.0210642		0.0243143	0.0207726	0.0144696		0.0188636	0.0154433	0.0234935		0.0173848	0.0184988	0.0171605		0.0119675	0.011703	0.00979421		0.0116607	0.0102575	0.0129049		0.0103922	0.0123968	0.0102997
LEU	146	0.00722192	0.0171842	0.00769722		0.00659565	0.0549893	0.00739199		0.006124	0.00566103	0.0127338		0.00489562	0.00523512	0.00542872		0.00610046	0.00440166	0.00577519		0.00615265	0.00568203	0.00535771		0.00488164	0.00461526	0.00494223		0.00507877	0.00517539	0.00524592		0.00522042	0.0049433	0.00470065		0.00370604	0.00332024	0.00358615		0.00301442	0.00338055	0.00295382		0.00334451	0.00363794	0.00333441
THR	158	0.10397	0.0841324	0.105044		0.098502	0.0936505	0.0948796		0.105279	0.111008	0.0861973		0.0866347	0.0765674	0.0695784		0.0909435	0.0719171	0.0791774		0.094381	0.0783704	0.0769252		0.0817667	0.0638008	0.0495014		0.0679558	0.0673418	0.0609923		0.0657849	0.0507933	0.0611088		0.0564664	0.0447456	0.0394794		0.0458953	0.0538578	0.0583035		0.0451398	0.0340235	0.0417084
ALA	159	0.107824	0.193496	0.100242		0.1147	0.0991063	0.0715825		0.115185	0.145642	0.102708		0.0918311	0.102134	0.083779		0.0717042	0.0936577	0.0502453		0.0573856	0.046566	0.111921		0.0273456	0.0259857	0.0336486		0.0310204	0.0382535	0.0292714		0.0376215	0.037867	0.0286401		0.018188	0.0263575	0.0204265		0.019376	0.0176162	0.0237087		0.0268906	0.0199266	0.0214409
SER	160	0.0516511	0.22177	0.0462519		0.0798125	0.082526	0.122285		0.0676926	0.0924863	0.0719141		0.0476207	0.0305492	0.0243854		0.0520511	0.0941195	0.0266505		0.0236157	0.0321685	0.0421756		0.0164522	0.0184674	0.0138763		0.0177419	0.019266	0.0156894		0.016552	0.0152641	0.0150652		0.0100409	0.0117798	0.0102285		0.00985306	0.0101851	0.00981164		0.011869	0.0112423	0.00977833
ILE	161	0.0937591	0.111228	0.0633192		0.107802	0.0527685	0.0525316		0.0911571	0.125169	0.0615786		0.057041	0.0642352	0.0535922		0.0638344	0.0951899	0.0579299		0.0342503	0.0491698	0.0378578		0.027978	0.0280317	0.0254383		0.0311167	0.032063	0.034243		0.0302204	0.0235626	0.028152		0.015351	0.0199319	0.0154501		0.0145754	0.011903	0.0193082		0.019314	0.0181619	0.0169635
ASP	162	1.86659	1.34394	1.15454		1.31284	1.267	1.29432		1.82431	1.62547	1.46		1.21226	1.33581	0.83709		1.08073	1.33939	0.843689		1.24424	1.97251	1.33026		1.16053	1.58484	0.886443		0.995845	1.1783	1.16707		1.43703	1.11783	0.968744		0.0714764	0.151309	0.144883		0.0503627	0.0476896	0.0984068		0.155209	0.167466	0.086416
LYS	164	1.49201	1.73353	1.5142		1.43315	1.29005	1.80462		1.7394	1.57557	1.60756		1.20644	1.44202	1.0473		1.11685	1.34086	1.097		0.99334	1.53157	1.33507		0.877187	1.04877	1.12513		1.06325	1.15263	0.877502		1.09126	1.05397	0.820082		0.132159	0.260346	0.193545		0.14558	0.136249	0.173031		0.216183	0.322521	0.18958
TYR	166	1.63794	1.24437	1.03428		1.04929	1.37505	1.00606		0.950119	1.23492	1.44591		0.955961	1.11897	0.961225		1.13026	1.08414	0.997469		0.968037	0.899196	1.8586		0.876467	0.922269	1.69303		0.731257	0.806159	0.908828		0.76704	1.7579	0.845621		0.844281	0.794016	0.912761		0.863967	0.995336	0.899208		0.57565	0.811023	1.13745
ASN	167	0.108725	0.290082	0.515762		0.37359	0.235468	0.276045		0.283355	0.223544	0.0756449		0.428691	0.455707	0.490349		0.247496	0.570215	0.398362		0.273855	0.470513	0.122543		0.221339	0.602752	0.66701		0.37138	0.447272	0.344751		0.414477	0.441947	0.502709		0.0855068	0.0722216	0.0765829		0.071326	0.0533394	0.0817591		0.0883512	0.0914787	0.0571961
ASN	169	0.0122699	0.0136363	0.0272631		0.0502298	0.0294377	0.0130205		0.0458429	0.0177929	0.0184238		0.179937	0.0827674	0.217219		0.108352	0.202215	0.236135		0.197592	0.17309	0.165943		0.131488	0.123042	0.0816424		0.284533	0.0926856	0.140353		0.245754	0.0761174	0.162937		0.143781	0.158964	0.183236		0.0438227	0.0576916	0.084776		0.248427	0.0711996	0.196425
LYS	180	0.609103	0.387749	0.358501		0.409993	0.269659	0.313637		0.433074	0.319766	0.470575		0.309516	0.252883	0.225341		0.269715	0.225593	0.206442		0.178319	0.313711	0.286635		0.0985972	0.102883	0.0804104		0.105345	0.10188	0.0920024		0.0964214	0.0945746	0.0787457		0.0269363	0.0347275	0.0300856		0.025017	0.0231104	0.0258665		0.0322197	0.0346477	0.0257394
GLU	184	0.185933	0.127936	0.139427		0.16694	0.0804785	0.157578		0.210103	0.192633	0.143931		0.0624017	0.0691894	0.0587497		0.0691941	0.0787208	0.0707815		0.0438948	0.132378	0.0589846		0.0139633	0.021831	0.0158546		0.0174381	0.0162855	0.0154582		0.0166985	0.015019	0.0148913		0.00703923	0.00799651	0.00619326		0.00629493	0.00446856	0.0055883		0.00634031	0.00654982	0.0065506
LEU	191	0.0345692	0.0251712	0.0400198		0.0441101	0.0343476	0.0296465		0.0577774	0.0595588	0.0401127		0.0244959	0.0245784	0.0163956		0.0264088	0.0302558	0.0255009		0.0198793	0.026849	0.027141		0.0207711	0.0172588	0.0139618		0.0322434	0.0198522	0.0234413		0.0186608	0.0207151	0.0250109		0.0162717	0.0109935	0.019301		0.0185025	0.0227263	0.0153603		0.0127757	0.010123	0.0129263
LEU	193	0.313899	0.21361	0.258734		0.276779	0.244487	0.233183		0.318906	0.293954	0.32767		0.195653	0.188991	0.133401		0.257609	0.257753	0.189559		0.205461	0.209018	0.252758		0.251097	0.278533	0.111053		0.182555	0.206257	0.190079		0.231328	0.249633	0.202899		0.133377	0.112347	0.148966		0.152098	0.163719	0.156938		0.0881221	0.0819326	0.177714
HIP	195	0.859239	0.650862	0.72029		0.667001	0.881088	0.803769		0.859674	0.819447	0.846856		1.06034	1.09726	1.11383		1.10183	1.01222	0.999865		1.2161	1.18097	1.0908		1.13294	1.13182	0.652434		1.14955	1.18321	1.30276		1.1551	1.29989	1.09953		1.00013	1.34479	1.29086		1.00075	0.958275	1.11038		1.08828	0.59006	1.08428
ASP	196	0.0367592	0.0357381	0.0552939		0.0597303	0.0465336	0.0438355		0.0483698	0.0494438	0.0510968		0.0587778	0.0614341	0.0618785		0.0634245	0.0629365	0.0669325		0.0717677	0.0595211	0.0811918		0.121806	0.127446	0.107585		0.1058	0.127802	0.110626		0.12305	0.127492	0.10163		0.157376	0.136533	0.124418		0.138328	0.158094	0.136439		0.151122	0.18994	0.171466
THR	197	0.0501986	0.050839	0.0526073		0.0911333	0.0538366	0.0521239		0.0589514	0.0508648	0.0570154		0.668619	0.708754	0.610286		0.675878	0.72571	0.790149		0.863483	0.622642	0.826943		1.22747	1.11753	0.667624		1.01595	1.22949	0.849904		1.22823	1.25113	0.887119		1.00973	1.02123	1.01514		0.976644	0.908934	1.10489		1.05938	0.596099	1.10199
LYS	198	0.112666	0.145668	0.143575		0.153816	0.0911308	0.151951		0.243877	0.120355	0.135975		0.502196	1.03865	0.766846		0.699516	0.643498	0.753701		0.602381	0.832771	0.877791		0.949913	1.31353	1.37397		1.18025	1.08812	0.656192		0.917125	1.18711	0.487091		1.21699	1.36225	1.0651		1.5016	1.43689	1.43052		1.38486	1.42076	1.12688
GLU	199	0.00688803	0.00620659	0.00830823		0.019144	0.00906261	0.00644117		0.00793547	0.00748287	0.00638905		0.0292647	0.0294176	0.0232759		0.0267736	0.0232249	0.0390079		0.0497066	0.0387627	0.0169607		0.0455965	0.0407122	0.0439267		0.0310643	0.0531485	0.025059		0.0626303	0.102705	0.0355323		0.0506506	0.0807926	0.0759824		0.0563376	0.0424062	0.0953294		0.0431976	0.0945301	0.0975172
Zn		3.45692	3.96327	3.24008		3.71797	3.37201	3.25107		3.20526	3.42249	3.64659		3.29097	3.73316	3.66701		3.58817	3.61199	3.60364		3.59475	3.34234	3.72776		4.02437	3.18531	3.97035		3.94973	3.63057	3.78045		4.14193	4.38565	3.2646		4.7368	4.70146	4.54914		4.70755	4.8322	5.15794		3.69207	3.98295	3.77748
ROH		0.0248527	0.0308751	0.0244974		0.144699	0.0317439	0.338264		0.0254328	0.276097	0.0221724		0.176129	0.068906	0.0536847		0.0571835	0.061103	0.0833689		0.0642748	0.0783184	0.0869246		0.947986	0.718416	0.644585		1.04836	1.16649	0.771462		0.874435	0.680954	0.448898		0.502632	0.482236	0.453723		0.468575	0.415805	0.359714		0.39737	0.507251	0.478566
4YB		0.478721	0.204275	0.292392		0.552955	0.612227	0.364251		0.475748	0.686788	0.501624		1.56371	1.26556	1.18179		1.29101	1.69764	1.30857		1.20024	1.66944	1.61917		2.10801	2.57816	1.54611		1.20989	1.56246	2.54812		2.21282	2.15073	1.6479		4.22035	4.39586	4.4423		4.54454	4.32435	4.57595		3.32804	3.23361	3.48271
4YB		1.52126	1.313	1.23752		1.39165	1.50421	1.36046		1.5573	1.65315	1.62244		1.82678	1.98117	1.97675		1.45928	1.7922	1.23414		2.48298	1.72429	2.03128		3.39186	3.04251	3.73178		3.73784	3.14591	3.56308		3.52211	3.34664	3.4724		1.38465	1.3232	1.43621		1.17961	1.72426	1.40806		1.41607	1.70257	1.95241
4YB		2.15981	2.24405	1.43725		1.47532	1.82834	2.58583		1.94363	2.32929	2.42218		3.54191	3.23321	2.97743		3.37148	3.27579	3.25164		3.52367	3.71205	2.8992		1.30855	1.22821	1.84248		1.46936	1.22145	1.30733		1.44105	1.44722	1.33405		1.36188	1.75324	1.07972		1.64491	1.5422	1.87122		1.58265	1.41017	1.08928
0YB/4YB		2.90512	3.51288	3.46274		3.18784	3.34136	3.66753		3.4444	3.39633	3.18096		1.15067	1.25426	1.18632		1.08343	1.285	1.66477		1.2367	1.22723	1.32589		1.64852	1.81108	3.63501		1.98838	2.27119	2.86435		1.95122	1.98692	0.696375		1.20497	1.03447	1.36262		1.10069	1.0737	1.10126		1.18692	1.164	1.20105
0YB
