# Supplementary material for: In silico and in vitro analysis of an Aspergillus niger chitin deacetylase to decipher its subsite sugar preferences
Source: J Biol Chem. 2021 Sep 1;297(4):101129. doi: 10.1016/j.jbc.2021.101129 (PMC8488497; doi:10.1016/j.jbc.2021.101129)
Supplement: Supporting information 2 [file mmc3.xlsx]

## Sheet: Description
The occupancies for all hydrogen bonds, as well as the corresponding averages and standard deviations are given for each substrate in each binding mode. All values for one substrate and binding mode (for example aAAA) are given in one tab. The substrates are indicated by their pattern (for example AAAA or AAAD) with the subsite 0 sugar unit highlighted with lower case ‘ a ‘ or ‘ d ‘. In the indiv…

## Sheet: a AAA
donor	acceptor	'hbonds_details_dist3.5_ang35_conf7_1st.dat'	'hbonds_details_dist3.5_ang35_conf7_2nd.dat'	'hbonds_details_dist3.5_ang35_conf7_3rd.dat'	'hbonds_details_dist3.5_ang35_conf11_1st.dat'	'hbonds_details_dist3.5_ang35_conf11_2nd.dat'	'hbonds_details_dist3.5_ang35_conf11_3rd.dat'	'hbonds_details_dist3.5_ang35_conf16_1st.dat'	'hbonds_details_dist3.5_ang35_conf16_2nd.dat'	'hbonds_details_dist3.5_ang35_conf16_3rd.dat'	average	standard_deviation	subsite
0YB5-Side-O3	ASP48-Side-OD2	0.8931	0.9037	0.9109	0.9196	0.9587	0.9208	0.9505	0.9071	0.9487	0.923678	0.0220333	0		hydrogen bonds per sugar (indicated by subsite)
TYR138-Main-N	0YB5-Side-O2N	0.9458	0.8906	0.9369	0.848	0.9077	0.962	0.9419	0.9401	0.9297	0.922522	0.0330578	0		subsite:	-3	-2	-1	0	1	2	3
HIS195-Side-NE2	0YB5-Side-O4	0.8763	0.1492	0.4715	0.118	0.8587	0.1723	0.6103	0.5202	0.8921	0.518733	0.300113	0		average occupancy				2.39333	0.476667	0.198078	0.0383556
4YB4-Side-O6	ASP162-Side-OD2	0.227	0.1952	0.13	0.1197	0.0537	0.3108	0.0926	0.562	0.1898	0.208978	0.144429	1		standard deviation				0.38937	0.387023	0.146407	0.0519099
LYS164-Side-NZ	4YB3-Side-O3	0.1116	0.1308	0.0662	0.0421	0.0833	0.1585	0.0428	0.1122	0.1462	0.0993	0.0405927	2
4YB4-Side-O6	ASP162-Side-OD1	0.0386	0.0039	0.0246	0.0037	0.0301	0.0045	0.3031	0.0409	0.0941	0.0603889	0.0898308	1		hydrogen bonds per residues and subsite
LYS164-Side-NZ	4YB4-Side-O2N	0.0437	0.0396	0.0496	0.0227	0.0336	0.0776	0.0757	0.0803	0.0079	0.0478556	0.0241146	1		subsite	residue	occupancy	standard deviation
ASN167-Side-ND2	4YB4-Side-O2N	0.0156	0.0359	0.1626	0.0863	0.0292	0.0375	0.0449	0.0101	0.0033	0.0472667	0.0467846	1		0	TYR138	0.934078	0.0373245
LYS164-Side-NZ	4YB4-Side-O6	0.0377	0.085	0.008	0.016	0.0228	0.1265	0.0254	0.0332	0.0559	0.0456111	0.0359587	1			ASP48	0.939022	0.0501004
4YB3-Side-O3	TYR166-Side-OH	0	0.0019	0.0454	0.0937	0.0095	0.0009	0.0507	0.0194	0.0065	0.0253333	0.0300899	2			HIS195	0.519233	0.300763
4YB3-Side-O3	ASP162-Side-OD2	0.0229	0.0035	0.0387	0.0267	0.0096	0.0002	0.0154	0.0411	0.0226	0.0200778	0.013534	2			TYR166	0.000966667	0.00108759
LYS164-Side-NZ	4YB3-Side-O4	0.0178	0.0079	0.0139	0.0128	0.0051	0.0178	0.0212	0.0239	0.0199	0.0155889	0.00585651	2			ASP165	1.11111e-05	3.1427e-05
0YB5-Side-O4	ASP48-Side-OD2	0.0039	0.0127	0.0053	0.0943	0.003	0.0077	0.0048	0.0031	0.0033	0.0153444	0.0280671	0			LYS198	2.22222e-05	6.28539e-05
TYR166-Side-OH	4YB4-Side-O6	0.0056	0.0129	0.0109	0.0052	0.0036	0.0314	0.0213	0.0355	0.0066	0.0147778	0.0112279	1
TYR166-Side-OH	4YB4-Side-O3	0.0034	0.0163	0.0183	0.0058	0.021	0.0154	0.0205	0.0065	0.0194	0.0140667	0.0065146	1		1	LYS164	0.1023	0.0648516
4YB2-Side-O6	GLU184-Side-OE1	0.0078	0.0049	0.0073	0.02	0.0014	0.0037	0.0163	0.0343	0.0025	0.0109111	0.0101694	3			ASP162	0.269367	0.23426
TYR166-Side-OH	4YB4-Side-O2N	0.0023	0.0021	0.0095	0.001	0.0105	0.0035	0.0257	0.01	0.0252	0.00997778	0.00896273	1			TYR166	0.0479556	0.0362335
4YB2-Side-O6	GLU184-Side-OE2	0.0143	0.0009	0.003	0.0095	0.0009	0.002	0.026	0.029	0.0035	0.0099	0.0103092	3			ASN167	0.0472667	0.0467846
4YB4-Side-O6	TYR138-Main-O	0.0097	0.0102	0.0152	0.017	0.0059	0.0091	0.0059	0.0036	0.0072	0.00931111	0.00415169	1			TYR138	0.00957778	0.00469302
LYS164-Side-NZ	4YB3-Side-O2N	0.0059	0.0083	0.0082	0.0018	0.0297	0.0069	0.008	0.0051	0.0066	0.00894444	0.00758231	2			PHE139	0.0002	0.0002
LYS164-Side-NZ	4YB4-Side-O5	0.0074	0.0093	0.0029	0.0079	0.0019	0.0177	0.0083	0.0091	0.0147	0.0088	0.00471169	1
4YB4-Side-O6	TYR166-Side-OH	0.0018	0.0007	0.0269	0.0132	0.0006	0.0006	0.0117	0.0099	0.0005	0.00732222	0.00853044	1		2	LYS164	0.128144	0.0587226
4YB3-Side-O3	ASP162-Side-OD1	0	0	0.0005	0	0.0001	0	0.0592	0	0.0007	0.00672222	0.0185553	2			ASP162	0.0273556	0.0331054
4YB3-Side-O6	ASP140-Side-OD2	0.0062	0.0032	0.0021	0	0.028	0.0032	0.0018	0.003	0.0106	0.00645556	0.00814359	2			PHE139	0.000955556	0.000688172
TYR138-Side-OH	0YB5-Side-O6	0.0054	0.0025	0.0085	0.0074	0.0073	0.0044	0.0058	0.0079	0.0045	0.00596667	0.00185472	0			LYS180	0.00212222	0.00394709
TYR138-Main-N	0YB5-Side-N2	0.0069	0.0057	0.0027	0.0104	0.0067	0.0044	0.0028	0.0049	0.0045	0.00544444	0.0022391	0			TYR138	0.00101111	0.000985778
4YB3-Side-O6	ASP140-Side-OD1	0.0065	0.004	0.0002	0.0003	0.0104	0.0007	0.0001	0.0005	0.0222	0.00498889	0.00696123	2			ASP140	0.0114778	0.0151991
4YB2-Side-N2	VAL141-Main-O	0	0	0	0	0.0231	0	0	0	0.0163	0.00437778	0.00834543	3			ASN167	0.000788889	0.00202304
LYS164-Side-NZ	4YB3-Side-O6	0.001	0.0003	0.0067	0.001	0.0016	0.0138	0.0011	0.0079	0.0016	0.00388889	0.00434676	2			TYR166	0.0258889	0.0308283
LYS180-Side-NZ	4YB2-Side-O6	0.0014	0.0002	0.0043	0.0073	0.0009	0.0001	0.0019	0.0048	0.0004	0.00236667	0.00238048	3			ALA159	1.11111e-05	3.1427e-05
ROH1-Side-O1	GLU184-Side-OE2	0	0	0	0	0	0.0176	0	0.0036	0	0.00235556	0.00550537	3			THR158	0.0003	0.00081377
LYS180-Side-NZ	4YB3-Side-O2N	0.0001	0.0126	0	0.0002	0.0001	0.0044	0	0.0001	0.0016	0.00212222	0.00394709	2			GLU184	2.22222e-05	6.28539e-05
ROH1-Side-O1	GLU184-Side-OE1	0	0	0	0	0	0.0168	0	0.0001	0	0.00187778	0.00527589	3
4YB4-Side-O3	TYR166-Side-OH	0.0008	0.0011	0.0017	0.0006	0.0029	0.0031	0.0016	0.0011	0.0029	0.00175556	0.00091665	1		3	GLU184	0.0250444	0.0312599
LYS164-Side-NZ	4YB2-Side-O6	0.0008	0	0.0034	0.002	0.0002	0	0.0028	0.004	0.0008	0.00155556	0.00145076	3			LYS180	0.00306667	0.0037552
4YB2-Side-O6	ALA159-Main-O	0	0.0006	0	0.0035	0.002	0.0013	0	0.0026	0.0001	0.00112222	0.00123538	3			LYS164	0.00177778	0.00185813
4YB3-Side-O6	PHE139-Main-O	0.0003	0.0018	0.0011	0.0001	0.0013	0.001	0.0006	0.0002	0.0022	0.000955556	0.000688172	2			ASP140	0.0008	0.00107663
4YB2-Side-O3	PHE139-Main-O	0	0	0	0	0.0046	0	0	0	0.0039	0.000944444	0.00177458	3			ALA159	0.00131111	0.00168452
4YB3-Side-O6	TYR138-Main-O	0.0002	0.0006	0.0006	0.0002	0.0013	0.0007	0.0003	0.0023	0.0016	0.000866667	0.000679869	2			SER160	0.000266667	0.000507718
TYR166-Side-OH	0YB5-Side-O6	0.0003	0.0011	0.0006	0.0001	0.0013	0.0004	0.0002	0	0.0009	0.000544444	0.000434897	0			THR158	2.22222e-05	4.1574e-05
VAL141-Main-N	4YB2-Side-O3	0	0	0	0	0.0029	0	0	0	0.0018	0.000522222	0.00101081	3			VAL141	0.00498889	0.00960765
4YB2-Side-O3	ASP140-Side-OD2	0.0011	0.0002	0	0	0.0011	0.0016	0	0	0	0.000444444	0.000600206	3			PHE139	0.000966667	0.00183743
TYR166-Side-OH	4YB3-Side-O3	0	0.0001	0	0.0005	0.0006	0.0001	0.0019	0.0002	0.0005	0.000433333	0.000561743	2			ASN187	0.0001	0.000249726
LYS180-Side-NZ	4YB2-Side-O2N	0	0	0	0	0	0.0015	0	0.0024	0	0.000433333	0.000837987	3			THR34	1.11111e-05	3.1427e-05
LYS164-Side-NZ	4YB3-Side-N2	0.0001	0	0.0008	0.0004	0.0005	0	0.0006	0.0005	0.0005	0.000377778	0.000265739	2
ASN167-Side-ND2	4YB3-Side-O3	0.0001	0	0	0	0.0031	0	0	0	0.0001	0.000366667	0.000967241	2
4YB2-Side-O3	ASP140-Side-OD1	0.0008	0	0	0	0.0004	0.0013	0	0	0.0006	0.000344444	0.000445	3
0YB5-Side-O6	TYR166-Side-OH	0.0013	0.0002	0	0	0.0007	0.0001	0	0	0.0006	0.000322222	0.000428895	0
HIS195-Side-NE2	0YB5-Side-O3	0.0005	0	0.0002	0.0001	0.0007	0	0.0002	0.0001	0.0009	0.0003	0.000305505	0
THR158-Side-OG1	4YB3-Side-O2N	0	0	0	0	0	0.0026	0.0001	0	0	0.0003	0.00081377	2
4YB2-Side-O6	SER160-Main-O	0	0.0002	0	0	0	0.0016	0	0.0006	0	0.000266667	0.000507718	3
ASP162-Main-N	4YB3-Side-O2N	0	0.0017	0	0.0001	0	0	0.0002	0.0004	0	0.000266667	0.000522813	2
4YB3-Side-N2	ASP162-Side-OD2	0.0003	0	0.0001	0.0004	0	0	0.0001	0.001	0.0001	0.000222222	0.000304696	2
4YB4-Side-N2	TYR138-Main-O	0	0.0011	0	0	0.0001	0	0.0001	0	0.0005	0.0002	0.000352767	1
4YB4-Side-O6	PHE139-Main-N	0	0.0001	0.0004	0.0006	0.0001	0	0.0003	0.0003	0	0.0002	0.0002	1
4YB3-Side-O6	ASN167-Side-OD1	0	0	0.0001	0.0015	0	0	0	0	0	0.000177778	0.000468515	2
LYS180-Side-NZ	4YB2-Side-O5	0	0	0.0009	0.0006	0	0.0001	0	0	0	0.000177778	0.000315446	3
LYS164-Side-NZ	4YB2-Side-O3	0	0	0	0	0.001	0	0	0.0001	0.0003	0.000155556	0.000313089	3
4YB3-Side-O3	TYR138-Main-O	0.0001	0	0	0	0	0.001	0.0001	0.0001	0	0.000144444	0.000305909	2
0YB5-Side-O3	HIS195-Side-NE2	0.0005	0	0.0001	0	0.0002	0	0.0002	0	0.0002	0.000133333	0.000156347	0
0YB5-Side-O6	TYR138-Side-OH	0	0.0002	0.0004	0	0.0003	0.0002	0	0.0001	0	0.000133333	0.000141421	0
4YB2-Side-O3	ALA159-Main-O	0	0	0	0	0	0	0	0	0.0009	0.0001	0.000282843	3
TYR166-Side-OH	4YB3-Side-O4	0	0	0.0003	0.0001	0	0	0.0002	0.0002	0	8.88889e-05	0.000109994	2
VAL141-Main-N	4YB2-Side-O2N	0	0	0	0	0.0008	0	0	0	0	8.88889e-05	0.000251416	3
ASN187-Side-ND2	ROH1-Side-O1	0	0	0	0	0	0.0007	0	0	0.0001	8.88889e-05	0.000218299	3
4YB2-Side-N2	ALA159-Main-O	0	0	0	0	0	0	0.0004	0	0.0004	8.88889e-05	0.000166296	3
4YB4-Side-N2	TYR138-Side-OH	0	0.0006	0	0	0	0	0	0	0	6.66667e-05	0.000188562	1
LYS164-Side-NZ	4YB2-Side-O2N	0	0	0	0.0001	0.0003	0.0001	0	0	0.0001	6.66667e-05	9.42809e-05	3
4YB3-Side-N2	ASN167-Side-OD1	0	0	0	0	0.0006	0	0	0	0	6.66667e-05	0.000188562	2
4YB3-Side-N2	ASP162-Side-OD1	0	0	0	0	0	0	0.0006	0	0	6.66667e-05	0.000188562	2
TYR166-Side-OH	0YB5-Side-O4	0.0004	0	0	0	0	0	0	0	0.0001	5.55556e-05	0.000125708	0
0YB5-Side-O4	HIS195-Side-NE2	0	0	0	0.0005	0	0	0	0	0	5.55556e-05	0.000157135	0
ASN167-Side-ND2	4YB3-Side-O6	0	0	0	0.0002	0.0001	0	0	0	0.0002	5.55556e-05	8.31479e-05	2
TYR166-Side-OH	4YB4-Side-O5	0	0.0001	0.0001	0	0.0001	0	0.0001	0	0	4.44444e-05	4.96904e-05	1
4YB3-Side-N2	ASN167-Side-ND2	0	0	0	0	0.0004	0	0	0	0	4.44444e-05	0.000125708	2
ASN167-Side-ND2	4YB3-Side-O2N	0.0001	0	0	0	0.0003	0	0	0	0	4.44444e-05	9.55814e-05	2
LYS180-Side-NZ	ROH1-Side-O1	0	0	0.0001	0	0	0	0	0.0003	0	4.44444e-05	9.55814e-05	3
4YB4-Side-O6	LYS164-Side-NZ	0	0	0	0.0001	0	0.0002	0	0	0	3.33333e-05	6.66667e-05	1
4YB3-Side-N2	TYR166-Side-OH	0	0	0	0.0001	0.0002	0	0	0	0	3.33333e-05	6.66667e-05	2
4YB3-Side-O3	LYS164-Side-NZ	0	0	0	0	0.0001	0	0.0001	0.0001	0	3.33333e-05	4.71405e-05	2
0YB5-Side-O4	TYR166-Side-OH	0	0	0	0	0.0001	0	0	0	0.0002	3.33333e-05	6.66667e-05	0
LYS180-Side-NZ	4YB2-Side-O3	0	0	0	0	0	0.0003	0	0	0	3.33333e-05	9.42809e-05	3
4YB2-Side-N2	THR158-Side-OG1	0	0.0001	0	0	0	0.0001	0	0	0	2.22222e-05	4.1574e-05	3
4YB3-Side-O3	ASN167-Side-OD1	0	0	0	0	0.0002	0	0	0	0	2.22222e-05	6.28539e-05	2
4YB2-Side-N2	PHE139-Main-O	0	0	0	0	0	0.0002	0	0	0	2.22222e-05	6.28539e-05	3
4YB3-Side-N2	GLU184-Side-OE1	0	0	0	0	0	0	0.0002	0	0	2.22222e-05	6.28539e-05	2
4YB3-Side-O6	ASP140-Main-N	0	0	0	0	0	0	0	0	0.0002	2.22222e-05	6.28539e-05	2
4YB2-Side-O6	LYS180-Side-NZ	0.0001	0	0	0	0	0	0	0	0	1.11111e-05	3.1427e-05	3
4YB2-Side-N2	ASP140-Side-OD2	0	0	0.0001	0	0	0	0	0	0	1.11111e-05	3.1427e-05	3
TYR166-Side-OH	0YB5-Side-O5	0	0	0	0.0001	0	0	0	0	0	1.11111e-05	3.1427e-05	0
HIS195-Side-ND1	0YB5-Side-O6	0	0	0	0.0001	0	0	0	0	0	1.11111e-05	3.1427e-05	0
0YB5-Side-O6	ASP165-Main-O	0	0	0	0.0001	0	0	0	0	0	1.11111e-05	3.1427e-05	0
ALA159-Main-N	4YB3-Side-O2N	0	0	0	0	0.0001	0	0	0	0	1.11111e-05	3.1427e-05	2
ASN167-Side-ND2	4YB3-Side-N2	0	0	0	0	0.0001	0	0	0	0	1.11111e-05	3.1427e-05	2
LYS198-Side-NZ	0YB5-Side-O4	0	0	0	0	0	0.0001	0	0	0	1.11111e-05	3.1427e-05	0
LYS198-Side-NZ	0YB5-Side-O6	0	0	0	0	0	0.0001	0	0	0	1.11111e-05	3.1427e-05	0
4YB3-Side-O3	ASP140-Side-OD1	0	0	0	0	0	0.0001	0	0	0	1.11111e-05	3.1427e-05	2
TYR138-Side-OH	0YB5-Side-O5	0	0	0	0	0	0.0001	0	0	0	1.11111e-05	3.1427e-05	0
THR34-Side-OG1	4YB2-Side-O6	0	0	0	0	0	0	0.0001	0	0	1.11111e-05	3.1427e-05	3
ASN187-Side-ND2	4YB2-Side-O6	0	0	0	0	0	0	0	0.0001	0	1.11111e-05	3.1427e-05	3
TYR166-Side-OH	4YB4-Side-N2	0	0	0	0	0	0	0	0.0001	0	1.11111e-05	3.1427e-05	1
4YB3-Side-N2	LYS164-Side-NZ	0	0	0	0	0	0	0	0	0.0001	1.11111e-05	3.1427e-05	2

## Sheet: A a AA
donor	acceptor	'hbonds_details_dist3.5_ang35_conf1_1st.dat'	'hbonds_details_dist3.5_ang35_conf1_2nd.dat'	'hbonds_details_dist3.5_ang35_conf1_3rd.dat'	'hbonds_details_dist3.5_ang35_conf2_1st.dat'	'hbonds_details_dist3.5_ang35_conf2_2nd.dat'	'hbonds_details_dist3.5_ang35_conf2_3rd.dat'	'hbonds_details_dist3.5_ang35_conf10_1st.dat'	'hbonds_details_dist3.5_ang35_conf10_2nd.dat'	'hbonds_details_dist3.5_ang35_conf10_3rd.dat'	average	standard_deviation	subsite
TYR138-Main-N	4YB4-Side-O2N	0.9565	0.9484	0.9485	0.959	0.8328	0.9455	0.9618	0.96	0.9314	0.938211	0.038324	0		hydrogen bonds per sugar (indicated by subsite)
4YB4-Side-O3	ASP48-Side-OD2	0.9122	0.9108	0.9151	0.9215	0.8863	0.9363	0.9445	0.9096	0.9409	0.919689	0.0173764	0		subsite:	-3	-2	-1	0	1	2	3
THR197-Side-OG1	0YB5-Side-O3	0.7416	0.8624	0.8031	0.7762	0.5968	0.546	0.4503	0.2913	0.6308	0.633167	0.174127	-1		average occupancy			0.778044	2.29906	0.422022	0.260156
HIS195-Side-NE2	4YB4-Side-O4	0.4105	0.4227	0.3567	0.4386	0.4149	0.3729	0.3252	0.5166	0.6381	0.432911	0.0888699	0		standard deviation			0.298705	0.14885	0.361414	0.17694
4YB3-Side-O6	ASP162-Side-OD2	0.1084	0.1251	0.0473	0.1521	0.1202	0.0655	0.3151	0.6463	0.1377	0.190856	0.176267	1
LYS164-Side-NZ	4YB2-Side-O3	0.0994	0.1073	0.1075	0.0549	0.1088	0.0722	0.1544	0.2336	0.1399	0.119778	0.0492996	2		hydrogen bonds per residues and subsite
ASN167-Side-ND2	4YB3-Side-O2N	0.0911	0.0985	0.1385	0.0459	0.2011	0.0517	0.0319	0.0694	0.0082	0.0818111	0.0558453	1		subsite	residue	occupancy	standard deviation
4YB2-Side-O3	TYR166-Side-OH	0.0348	0.0155	0.0407	0.0339	0.0396	0.0558	0.0991	0.0234	0.0411	0.0426556	0.0226591	2		-1	LYS198	0.0452556	0.0487134
0YB5-Side-O6	ASP48-Side-OD2	0.0103	0.0153	0.0086	0.0141	0.0336	0.0573	0.0863	0.09	0.0201	0.0372889	0.0306644	-1			ASP48	0.0421333	0.0347512
THR197-Side-OG1	0YB5-Side-O2N	0.0374	0.0056	0.0321	0.0217	0.0296	0.016	0.0912	0.0103	0.0901	0.0371111	0.030203	-1			THR197	0.6731	0.206959
LYS164-Side-NZ	4YB2-Side-O2N	0.0353	0.0197	0.0409	0.016	0.0313	0.028	0.0419	0.0265	0.0719	0.0346111	0.0155377	2			HIS101	0.0141333	0.004824
LYS198-Side-NZ	0YB5-Side-O2N	0.015	0.0117	0.0062	0.0094	0.0308	0.1383	0.0337	0.0095	0.0245	0.0310111	0.0390658	-1			HIS195	0.00205556	0.00202776
LYS164-Side-NZ	4YB3-Side-O6	0.0184	0.0612	0.0375	0.0127	0.0089	0.0314	0.0419	0.0338	0.0116	0.0286	0.016288	1			TYR138	0.000866667	0.00072409
LYS164-Side-NZ	4YB3-Side-O2N	0.0325	0.0313	0.0138	0.0197	0.0542	0.0021	0.0087	0.031	0.0034	0.0218556	0.0160062	1			ASN169	0.0005	0.00070538
TYR166-Side-OH	4YB3-Side-O6	0.009	0.0148	0.0088	0.0134	0.0085	0.0038	0.0769	0.0516	0.0026	0.0210444	0.0241312	1
4YB3-Side-O6	TYR166-Side-OH	0.0204	0.0224	0.048	0.0119	0.0202	0.0094	0.0272	0.0149	0.0044	0.0198667	0.0119675	1		0	TYR138	0.944767	0.0417239
TYR166-Side-OH	4YB3-Side-O2N	0.0115	0.0065	0.0041	0.039	0.005	0.0315	0.0062	0.0016	0.0279	0.0148111	0.0132273	1			HIS195	0.434511	0.0896504
4YB3-Side-O6	TYR138-Main-O	0.0254	0.0076	0.0195	0.017	0.014	0.0025	0.025	0.0032	0.0105	0.0138556	0.00811119	1			ASP48	0.919689	0.0173764
LYS198-Side-NZ	0YB5-Side-O3	0.0036	0.0295	0.015	0.0234	0.0025	0.0054	0.01	0.0124	0.0158	0.0130667	0.00855011	-1			TYR166	8.88889e-05	9.93808e-05
LYS164-Side-NZ	4YB2-Side-O4	0.0153	0.0169	0.0023	0.0102	0.0254	0.0066	0.0049	0.0207	0.015	0.0130333	0.00719907	2
4YB3-Side-O6	ASP162-Side-OD1	0.0157	0.0228	0.0013	0.0057	0.0017	0.0032	0.0071	0.037	0.0146	0.0121222	0.0111738	1		1	ASP162	0.202978	0.187441
LYS164-Side-NZ	4YB2-Side-O6	0.0014	0.0248	0	0.0015	0.0007	0.0729	0.0009	0.0005	0.0002	0.0114333	0.0229946	2			LYS164	0.0563889	0.0353998
0YB5-Side-O6	HIS101-Side-ND1	0.0082	0.0113	0.0108	0.0064	0.0092	0.0105	0.0086	0.0044	0.0115	0.00898889	0.00225558	-1			TYR166	0.0594778	0.0535929
TYR166-Side-OH	4YB2-Side-O3	0.0035	0.001	0.0022	0.0025	0.0195	0.0105	0.0069	0.0002	0.0259	0.00802222	0.0085251	2			ASN167	0.0818111	0.0558453
4YB3-Side-N2	TYR138-Side-OH	0	0	0	0	0.0664	0	0	0	0	0.00737778	0.0208675	1			TYR138	0.0212778	0.0290472
TYR138-Side-OH	4YB2-Side-O6	0	0	0	0	0.0592	0	0	0	0	0.00657778	0.0186048	2			PHE139	8.88889e-05	8.7489e-05
4YB2-Side-O6	ASP140-Side-OD2	0.0009	0.0119	0.0082	0.0016	0.0032	0.0001	0.0087	0.0002	0.0209	0.00618889	0.00658524	2
LYS164-Side-NZ	4YB3-Side-O5	0.0053	0.0085	0.0017	0.0038	0.0073	0.0048	0.0044	0.0123	0.0042	0.00581111	0.00295087	1		2	LYS164	0.180078	0.0963524
0YB5-Side-O6	ASP48-Side-OD1	0.0026	0.0028	0.0014	0.0045	0.0071	0.003	0.0036	0.0095	0.0028	0.00414444	0.00241942	-1			ASP162	0.00505556	0.00803384
4YB2-Side-O6	ASP140-Side-OD1	0.0018	0.0071	0.0065	0.0016	0.002	0	0.008	0.0019	0.0063	0.00391111	0.00283017	2			TYR166	0.0531667	0.0365601
HIS101-Side-ND1	0YB5-Side-O6	0.0037	0.0035	0.0049	0.0032	0.0039	0.0031	0.0048	0.0022	0.0028	0.00356667	0.000832666	-1			ASP140	0.0106111	0.0107353
TYR138-Main-N	4YB4-Side-N2	0.002	0.0037	0.0048	0.0017	0.0015	0.006	0.0029	0.0017	0.0066	0.00343333	0.00184511	0			TYR138	0.0085	0.0207991
4YB2-Side-O3	ASP162-Side-OD2	0.0006	0.0014	0.0003	0.0105	0.0083	0.0021	0.0004	0.006	0.0007	0.00336667	0.0036606	2			LYS180	0.00103333	0.00110454
TYR138-Side-OH	4YB4-Side-O6	0.0021	0.0022	0.0024	0.0016	0.0041	0.0039	0.0011	0.0045	0.0062	0.00312222	0.00155476	0			PHE139	0.00105556	0.00204036
TYR166-Side-OH	4YB3-Side-O3	0.003	0.003	0.0004	0.0113	0.0018	0.0012	0.0002	0.0012	0.0026	0.00274444	0.00317949	1			ASN167	0.000611111	0.00118866
0YB5-Side-O3	THR197-Side-OG1	0.0042	0	0.0017	0.0012	0.0026	0.0006	0.0041	0.0011	0.0066	0.00245556	0.00201114	-1			ALA159	1.11111e-05	3.1427e-05
4YB2-Side-O6	TYR138-Main-O	0.0002	0.0027	0.0012	0.0002	0.0005	0.0006	0.006	0.0026	0.0019	0.00176667	0.00175436	2			THR158	3.33333e-05	9.42809e-05
HIS195-Side-NE2	0YB5-Side-O2N	0.0016	0.0001	0.0003	0.0009	0.0028	0.0017	0.0006	0.0013	0.0051	0.0016	0.00146135	-1
0YB5-Side-O6	HIS101-Side-NE2	0.0015	0.0013	0.0009	0.0004	0.0064	0.0008	0.0012	0.0011	0.0006	0.00157778	0.00173575	-1
HIS195-Side-NE2	4YB4-Side-O3	0.0022	0.0017	0.0029	0.001	0.0015	0.0011	0.0017	0.0008	0.0004	0.00147778	0.000717678	0
4YB2-Side-O6	ASP162-Side-OD2	0	0	0	0	0	0.0108	0	0	0	0.0012	0.00339411	2
LYS198-Side-NZ	0YB5-Side-N2	0.0004	0.0022	0.0017	0.0017	0.0001	0.0007	0	0.0003	0.003	0.00112222	0.00100197	-1
LYS180-Side-NZ	4YB2-Side-O2N	0.0004	0.0014	0.0013	0.0009	0.0005	0.0001	0.0001	0.0039	0.0007	0.00103333	0.00110454	2
LYS164-Side-NZ	4YB2-Side-N2	0.0005	0.0003	0.0008	0.0016	0.0005	0.0009	0.0018	0.0007	0.0004	0.000833333	0.000498888	2
0YB5-Side-O3	ASP48-Side-OD2	0.0054	0.0001	0	0	0	0	0.0001	0.0003	0.0004	0.0007	0.00166733	-1
4YB2-Side-O6	TYR166-Side-OH	0	0.0002	0	0	0	0.0057	0	0	0	0.000655556	0.00178457	2
TYR166-Side-OH	4YB3-Side-O5	0.0001	0.0002	0.0005	0.0002	0.0006	0.0005	0.0021	0.001	0.0004	0.000622222	0.000580762	1
TYR166-Side-OH	4YB2-Side-O4	0.0003	0.0001	0.0003	0.0004	0.0006	0.0023	0.0011	0.0001	0.0003	0.000611111	0.000662394	2
TYR166-Side-OH	4YB2-Side-O6	0	0	0	0	0	0.0052	0	0	0	0.000577778	0.0016342	2
TYR138-Side-OH	0YB5-Side-O6	0.0007	0.0003	0.0005	0.0007	0.0003	0.0004	0.0014	0.0004	0.0004	0.000566667	0.000326599	-1
ASN169-Side-ND2	0YB5-Side-O2N	0.0001	0	0.0005	0.0002	0.0001	0.0001	0.0017	0.0016	0	0.000477778	0.000642526	-1
4YB2-Side-O6	PHE139-Main-O	0.0003	0.0014	0	0.0001	0.0003	0.0001	0.0012	0.0004	0.0004	0.000466667	0.000466667	2
TYR166-Side-OH	4YB2-Side-O2N	0	0	0.0001	0.0004	0.0007	0	0	0	0.0029	0.000455556	0.000894565	2
4YB2-Side-N2	PHE139-Main-O	0	0	0	0	0	0.004	0	0	0	0.000444444	0.00125708	2
4YB3-Side-O3	TYR166-Side-OH	0.0005	0.0001	0	0.0015	0.0005	0.0002	0.0002	0.0002	0	0.000355556	0.000439978	1
ASN167-Side-ND2	4YB2-Side-O3	0	0.0017	0.0002	0	0.0007	0	0.0001	0	0.0001	0.000311111	0.000534258	2
HIS195-Side-NE2	0YB5-Side-O5	0.0002	0	0	0.0004	0.0003	0.0002	0.0007	0.0007	0.0002	0.0003	0.000244949	-1
ASN167-Side-ND2	4YB2-Side-O2N	0.0001	0.0001	0	0.0002	0.0001	0	0	0	0.0018	0.000255556	0.000549972	2
4YB2-Side-N2	ASP140-Side-OD1	0	0.0023	0	0	0	0	0	0	0	0.000255556	0.00072282	2
0YB5-Side-O4	THR197-Side-OG1	0.0002	0.0001	0.0001	0	0.0001	0.0014	0	0	0.0002	0.000233333	0.000418994	-1
4YB2-Side-N2	ASP140-Side-OD2	0	0.0016	0	0	0	0.0004	0	0	0	0.000222222	0.000502831	2
LYS164-Side-NZ	ROH1-Side-O1	0.0014	0	0	0	0	0.0004	0	0	0.0001	0.000211111	0.000438291	2
0YB5-Side-O6	TYR138-Side-OH	0.0001	0.0001	0.0002	0.0006	0.0002	0.0001	0.0004	0	0.0001	0.0002	0.000176383	-1
ASP162-Main-N	4YB2-Side-O2N	0	0.0006	0	0	0.0003	0	0	0	0.0007	0.000177778	0.000269888	2
LYS164-Side-NZ	4YB2-Side-O5	0.0004	0	0	0	0	0.0011	0	0	0	0.000166667	0.000352767	2
4YB2-Side-N2	TYR166-Side-OH	0.0001	0	0	0	0	0.0001	0.001	0	0.0002	0.000155556	0.000305909	2
ROH1-Side-O1	PHE139-Main-O	0	0.001	0	0	0	0	0	0	0.0003	0.000144444	0.000316618	2
4YB2-Side-O6	ASP162-Side-OD1	0	0.0013	0	0	0	0	0	0	0	0.000144444	0.000408551	2
4YB2-Side-O6	TYR138-Side-OH	0	0	0	0	0.0012	0	0	0	0	0.000133333	0.000377124	2
4YB4-Side-O3	HIS195-Side-NE2	0.0001	0.0001	0.0001	0.0001	0.0001	0.0002	0.0002	0.0002	0	0.000122222	6.28539e-05	0
HIS195-Side-NE2	0YB5-Side-O3	0	0	0	0	0	0	0.0001	0.0002	0.0008	0.000122222	0.000248452	-1
4YB3-Side-O6	LYS164-Side-NZ	0	0.0004	0.0003	0	0.0003	0	0	0.0001	0	0.000122222	0.00015476	1
4YB2-Side-N2	ASP162-Side-OD2	0	0	0	0.0004	0	0.0003	0.0004	0	0	0.000122222	0.000174978	2
TYR138-Side-OH	0YB5-Side-O4	0	0	0	0	0	0	0.0002	0.0007	0	0.0001	0.000221108	-1
TYR166-Side-OH	4YB4-Side-O6	0.0002	0.0003	0	0.0001	0.0001	0	0	0.0001	0	8.88889e-05	9.93808e-05	0
4YB3-Side-O6	PHE139-Main-N	0.0001	0.0002	0.0002	0	0	0.0001	0.0002	0	0	8.88889e-05	8.7489e-05	1
THR197-Side-OG1	0YB5-Side-O4	0.0001	0.0001	0	0.0002	0.0001	0.0002	0	0.0001	0	8.88889e-05	7.37028e-05	-1
0YB5-Side-O3	LYS198-Side-NZ	0	0.0003	0.0001	0	0	0	0	0.0001	0	5.55556e-05	9.55814e-05	-1
4YB3-Side-N2	TYR138-Main-O	0.0001	0	0	0	0	0.0001	0.0002	0	0	4.44444e-05	6.84935e-05	1
THR197-Side-OG1	0YB5-Side-O6	0	0	0	0	0	0	0.0004	0	0	4.44444e-05	0.000125708	-1
TYR166-Side-OH	4YB3-Side-N2	0.0002	0	0	0	0	0.0001	0	0	0	3.33333e-05	6.66667e-05	1
THR158-Side-OG1	4YB2-Side-O2N	0	0	0	0	0	0	0	0.0003	0	3.33333e-05	9.42809e-05	2
TYR166-Side-OH	4YB2-Side-N2	0	0	0	0	0	0	0	0	0.0003	3.33333e-05	9.42809e-05	2
4YB2-Side-O3	ASP162-Side-OD1	0	0	0	0	0	0	0	0	0.0003	3.33333e-05	9.42809e-05	2
4YB2-Side-O3	TYR138-Main-O	0.0002	0	0	0	0	0	0	0	0	2.22222e-05	6.28539e-05	2
HIS195-Side-NE2	0YB5-Side-N2	0	0	0	0.0001	0	0	0	0	0.0001	2.22222e-05	4.1574e-05	-1
4YB2-Side-O3	ASN167-Side-OD1	0	0	0	0	0.0001	0	0.0001	0	0	2.22222e-05	4.1574e-05	2
ASN167-Side-ND2	4YB2-Side-O6	0	0	0	0	0	0.0002	0	0	0	2.22222e-05	6.28539e-05	2
ROH1-Side-O1	ASP140-Side-OD1	0	0	0.0001	0	0	0	0	0	0	1.11111e-05	3.1427e-05	2
4YB2-Side-O6	ASP140-Main-N	0	0	0.0001	0	0	0	0	0	0	1.11111e-05	3.1427e-05	2
ROH1-Side-O1	ASP140-Side-OD2	0	0	0	0.0001	0	0	0	0	0	1.11111e-05	3.1427e-05	2
0YB5-Side-O3	ASN169-Side-OD1	0	0	0	0	0	0.0001	0	0	0	1.11111e-05	3.1427e-05	-1
4YB2-Side-O6	LYS164-Side-NZ	0	0	0	0	0	0.0001	0	0	0	1.11111e-05	3.1427e-05	2
ASN169-Side-ND2	0YB5-Side-O3	0	0	0	0	0	0.0001	0	0	0	1.11111e-05	3.1427e-05	-1
HIS195-Side-NE2	0YB5-Side-O6	0	0	0	0	0	0	0	0.0001	0	1.11111e-05	3.1427e-05	-1
ALA159-Main-N	4YB2-Side-O2N	0	0	0	0	0	0	0	0.0001	0	1.11111e-05	3.1427e-05	2
4YB2-Side-N2	ASP162-Side-OD1	0	0	0	0	0	0	0	0	0.0001	1.11111e-05	3.1427e-05	2

## Sheet: AA a A
donor	acceptor	'hbonds_details_dist3.5_ang35_conf4_1st_rerun.dat'	'hbonds_details_dist3.5_ang35_conf4_2nd.dat'	'hbonds_details_dist3.5_ang35_conf4_3rd.dat'	'hbonds_details_dist3.5_ang35_conf5_1st.dat'	'hbonds_details_dist3.5_ang35_conf5_2nd.dat'	'hbonds_details_dist3.5_ang35_conf5_3rd.dat'	'hbonds_details_dist3.5_ang35_conf12_1st.dat'	'hbonds_details_dist3.5_ang35_conf12_2nd.dat'	'hbonds_details_dist3.5_ang35_conf12_3rd.dat'	average	standard_deviation	subsite
TYR138-Main-N	4YB3-Side-O2N	0.9554	0.9538	0.9633	0.9569	0.957	0.7065	0.9601	0.9567	0.9486	0.9287	0.0786518	0		hydrogen bonds per sugar (indicated by subsite)
4YB3-Side-O3	ASP48-Side-OD2	0.8907	0.8851	0.8694	0.8273	0.8615	0.9264	0.9575	0.9166	0.9378	0.896922	0.0389227	0		subsite:	-3	-2	-1	0	1	2	3
HIS195-Side-NE2	4YB3-Side-O4	0.4871	0.3888	0.022	0.5852	0.5552	0.2519	0.3928	0.6573	0.4244	0.4183	0.18097	0		average occupancy		0.702667	0.7109	2.25404	0.929089
4YB2-Side-O6	ASP162-Side-OD2	0.4369	0.2616	0.0185	0.9835	0.9857	0.2036	0.5932	0.2099	0.0657	0.417622	0.344895	1		standard deviation		0.683393	0.540421	0.303693	0.729879
THR197-Side-OG1	4YB4-Side-O3	0.3116	0.7371	0.0006	0.2415	0.6483	0.1346	0.411	0.6738	0.3855	0.393778	0.238778	-1
0YB5-Side-O6	THR197-Main-O	0.1766	0.5824	0.0278	0.1196	0.3333	0.0087	0.2591	0.4054	0.0482	0.2179	0.183515	-2		hydrogen bonds per residues and subsite
LYS198-Side-NZ	0YB5-Side-O6	0.1546	0.4046	0.14	0.1187	0.3437	0.0134	0.2633	0.3243	0.0066	0.196578	0.135956	-2		subsite	residue	occupancy	standard deviation
ASN167-Side-ND2	4YB2-Side-O2N	0.0484	0.2124	0.2932	0.1057	0.1317	0.072	0.1504	0.1097	0.1219	0.138378	0.0701602	1		-2	LYS198	0.196633	0.136066
LYS164-Side-NZ	4YB2-Side-O2N	0.0797	0.1057	0.1687	0.2796	0.2422	0.0393	0.0626	0.0639	0.0516	0.121478	0.0831455	1			THR197	0.275833	0.225137
LYS164-Side-NZ	ROH1-Side-O1	0.1365	0.0749	0.0698	0.1265	0.2099	0.0517	0.0944	0.0766	0.0279	0.0964667	0.0512645	1			GLU75	0.170089	0.209002
LYS198-Side-NZ	4YB4-Side-O3	0.0996	0.0456	0.3593	0.0503	0.1078	0.0035	0.0902	0.0618	0.0046	0.0914111	0.101122	-1			ASP48	0.0576333	0.107037
4YB4-Side-O6	ASP48-Side-OD2	0.1195	0.0221	0.0012	0.0887	0.0604	0.0995	0.2026	0.035	0.0529	0.0757667	0.0573402	-1			GLU199	1.11111e-05	3.1427e-05
0YB5-Side-O3	GLU75-Side-OE2	0.0059	0.0052	0.1961	0.0587	0.0743	0.0801	0.0351	0.0565	0.0032	0.0572333	0.0566204	-2			PRO50	0.000555556	0.00131611
0YB5-Side-O6	ASP48-Main-O	0	0.0005	0.263	0.004	0	0.2385	0.0005	0	0.0015	0.0564444	0.104028	-2			GLY49	0.001	0.00231709
0YB5-Side-O3	GLU75-Side-OE1	0.0063	0.004	0.1806	0.0566	0.0677	0.0833	0.0357	0.0532	0.0046	0.0546667	0.0523107	-2			SER51	0.000466667	0.001286
LYS198-Side-NZ	4YB4-Side-O2N	0.0301	0.0158	0.2126	0.0751	0.021	0.0447	0.0201	0.0346	0.0277	0.0535222	0.0587086	-1			ASP100	7.77778e-05	0.000162774
THR197-Side-OG1	0YB5-Side-O6	0.0411	0.0792	0.0198	0.0258	0.0583	0.0712	0.1092	0.044	0.0146	0.0514667	0.0292922	-2			TYR138	0.000355556	0.00100566
4YB2-Side-O6	ASP162-Side-OD1	0.0343	0.0222	0.0139	0.0079	0.0109	0.136	0.0524	0.0117	0.0216	0.0345444	0.0382232	1			SER52	1.11111e-05	3.1427e-05
4YB4-Side-O6	ASP48-Side-OD1	0.051	0.0153	0.0085	0.0533	0.0301	0.0186	0.061	0.0341	0.0252	0.0330111	0.0173572	-1
THR197-Side-OG1	4YB4-Side-O2N	0.0153	0.0016	0.0003	0.0228	0.0107	0.0553	0.0064	0.0432	0.0547	0.0233667	0.0208552	-1		-1	LYS198	0.146211	0.160749
4YB2-Side-N2	TYR138-Side-OH	0	0	0	0	0	0.2042	0	0	0	0.0226889	0.0641739	1			THR197	0.424011	0.277588
LYS164-Side-NZ	4YB2-Side-O6	0.0088	0.0151	0.0309	0.002	0.0189	0.0623	0.0127	0.009	0.0285	0.0209111	0.0170679	1			ASP48	0.114144	0.0892852
0YB5-Side-O4	GLU75-Side-OE2	0	0	0.1256	0.0145	0.0004	0.0406	0.0032	0	0.0003	0.0205111	0.0392402	-2			HIS101	0.0236333	0.00976676
0YB5-Side-O4	GLU75-Side-OE1	0	0.0001	0.126	0.0173	0.0005	0.0358	0.001	0	0	0.0200778	0.0392005	-2			HIS195	0.00134444	0.00154071
LYS164-Side-NZ	4YB2-Side-O5	0.04	0.0143	0.0056	0.0101	0.0389	0.0157	0.0148	0.0137	0.0053	0.0176	0.0122227	1			TYR138	0.00114444	0.000945276
TYR166-Side-OH	4YB2-Side-O6	0.0059	0.016	0.0026	0.0254	0.0245	0.0177	0.0364	0.0059	0.0232	0.0175111	0.0105121	1			ASN169	0.000377778	0.000451609
4YB2-Side-O6	TYR166-Side-OH	0.0073	0.0255	0.003	0.0207	0.019	0.012	0.0214	0.0086	0.0346	0.0169	0.00945527	1			GLU75	3.33333e-05	9.42809e-05
TYR166-Side-OH	4YB2-Side-O2N	0.0505	0.004	0.0037	0	0.0015	0.0141	0.0041	0.0112	0.0088	0.0108778	0.0146657	1
4YB4-Side-O6	HIS101-Side-ND1	0.0112	0.0099	0.0059	0.0056	0.0101	0.0136	0.01	0.0119	0.0171	0.0105889	0.00335806	-1		0	TYR138	0.937533	0.0826998
0YB5-Side-N2	GLU75-Side-OE1	0.0005	0.0014	0.0002	0.0063	0.0391	0.0098	0.0054	0.025	0	0.00974444	0.0127644	-2			ASP48	0.896922	0.0389227
4YB4-Side-O6	HIS101-Side-NE2	0.012	0.0036	0.0034	0.0069	0.0069	0.0107	0.0147	0.0092	0.009	0.00848889	0.00351835	-1			HIS195	0.4195	0.181892
0YB5-Side-N2	GLU75-Side-OE2	0.0002	0.0004	0.0002	0.0069	0.0265	0.0149	0.0056	0.0159	0	0.00784444	0.00883467	-2			TYR166	7.77778e-05	0.000147406
4YB4-Side-O3	THR197-Side-OG1	0.0002	0	0.0025	0.0001	0	0.0576	0	0.0014	0	0.00686667	0.0179557	-1			ASP162	1.11111e-05	3.1427e-05
4YB2-Side-O6	TYR138-Main-O	0.0115	0.014	0.005	0	0.0001	0.0026	0.0018	0.0165	0.0098	0.00681111	0.00590695	1
TYR138-Side-OH	4YB3-Side-O6	0.003	0.0041	0.0066	0.0147	0.0075	0.0045	0.0056	0.0088	0.0041	0.00654444	0.00336819	0		1	LYS164	0.256622	0.163915
0YB5-Side-O6	THR197-Side-OG1	0	0.0001	0.036	0	0.0002	0.0199	0	0.0001	0	0.00625556	0.0122015	-2			ASP162	0.452189	0.38316
4YB4-Side-O3	ASP48-Side-OD2	0.0017	0	0	0	0	0.0466	0	0	0	0.00536667	0.0145878	-1			TYR166	0.0522333	0.0422361
HIS101-Side-ND1	4YB4-Side-O6	0.0022	0.0041	0.0063	0.0006	0.011	0.0058	0.0039	0.0023	0.0046	0.00453333	0.00284878	-1			ASN167	0.138378	0.0701602
TYR166-Side-OH	4YB2-Side-O3	0.0168	0.0014	0.0073	0	0.0011	0.0048	0.0006	0.0046	0.0004	0.00411111	0.00506961	1			TYR138	0.0295667	0.070201
TYR138-Main-N	4YB3-Side-N2	0.0023	0.0017	0.0028	0.0027	0.0013	0.0031	0.0021	0.0029	0.0014	0.00225556	0.000632651	0			PHE139	4.44444e-05	4.96904e-05
ROH1-Side-O1	TYR166-Side-OH	0.0039	0.0017	0	0.0029	0.0017	0.0019	0.0034	0.0006	0.0004	0.00183333	0.00128409	1			ASP140	5.55556e-05	0.000157135
LYS198-Side-NZ	4YB4-Side-N2	0.001	0.0027	0.0021	0.0009	0.0009	0	0.0013	0.0025	0.0001	0.00127778	0.000917458	-1
HIS195-Side-NE2	4YB4-Side-O2N	0.0017	0	0	0.0017	0.0003	0.001	0.0011	0.0034	0.0007	0.0011	0.00101325	-1
HIS195-Side-NE2	4YB3-Side-O3	0.001	0.0007	0	0.0003	0.0011	0.0011	0.002	0.0007	0.0028	0.00107778	0.000807985	0
0YB5-Side-O6	GLY49-Main-N	0	0	0.0016	0	0	0.0074	0	0	0	0.001	0.00231709	-2
TYR138-Side-OH	4YB4-Side-O6	0.0004	0.0003	0.0009	0	0.002	0.0022	0.0004	0.0002	0.001	0.000822222	0.000746515	-1
0YB5-Side-O4	ASP48-Main-O	0	0	0.0054	0	0	0.0011	0	0	0	0.000722222	0.00168904	-2
4YB2-Side-O3	TYR166-Side-OH	0.003	0	0.0006	0.0002	0.0002	0.0012	0	0.0002	0.0001	0.000611111	0.000917054	1
0YB5-Side-O6	PRO50-Main-O	0	0	0.0006	0	0	0.004	0	0	0	0.000511111	0.00124762	-2
0YB5-Side-N2	ASP48-Main-O	0	0	0.0042	0	0	0	0	0	0	0.000466667	0.00131993	-2
ASN169-Side-ND2	4YB4-Side-O2N	0	0.0015	0	0.0004	0.0001	0.0005	0.0003	0.0006	0	0.000377778	0.000451609	-1
4YB4-Side-O6	TYR138-Side-OH	0.0003	0.0001	0.0003	0.0002	0.0007	0.0005	0.0004	0	0.0004	0.000322222	0.000198762	-1
SER51-Side-OG	0YB5-Side-O4	0	0	0.0027	0	0	0	0	0	0	0.0003	0.000848528	-2
0YB5-Side-N2	TYR138-Side-OH	0	0	0	0	0	0.0026	0	0	0	0.000288889	0.000817101	-2
TYR166-Side-OH	4YB2-Side-O5	0.0004	0.0002	0	0.0004	0.0002	0.0002	0.0003	0.0002	0.0005	0.000266667	0.000141421	1
THR197-Side-OG1	0YB5-Side-O5	0.0001	0.0004	0	0.0002	0.0004	0.0002	0.0002	0.0003	0.0001	0.000211111	0.00012862	-2
HIS195-Side-NE2	4YB4-Side-O3	0	0	0	0	0	0.0014	0	0	0	0.000155556	0.000439978	-1
SER51-Side-OG	0YB5-Side-O6	0	0	0.0011	0	0	0.0001	0	0	0	0.000133333	0.000343188	-2
4YB2-Side-O6	LYS164-Side-NZ	0.0001	0.0002	0.0004	0	0	0	0.0002	0.0002	0	0.000122222	0.000131468	1
4YB3-Side-O3	HIS195-Side-NE2	0	0.0001	0	0.0001	0.0003	0.0003	0.0001	0.0002	0	0.000122222	0.000113312	0
TYR166-Side-OH	ROH1-Side-O1	0.0004	0.0004	0	0	0	0.0001	0.0001	0	0	0.000111111	0.000159474	1
HIS195-Side-NE2	4YB4-Side-O5	0.0001	0.0001	0	0.0001	0	0.0001	0.0003	0.0001	0	8.88889e-05	8.7489e-05	-1
TYR166-Side-OH	4YB3-Side-O6	0.0003	0	0.0004	0	0	0	0	0	0	7.77778e-05	0.000147406	0
TYR138-Side-OH	0YB5-Side-O2N	0	0	0	0	0	0.0006	0	0	0	6.66667e-05	0.000188562	-2
ROH1-Side-O1	LYS164-Side-NZ	0.0002	0	0	0	0.0002	0	0	0	0	4.44444e-05	8.31479e-05	1
4YB2-Side-O6	PHE139-Main-N	0	0.0001	0	0	0	0.0001	0	0.0001	0.0001	4.44444e-05	4.96904e-05	1
0YB5-Side-O4	PRO50-Main-O	0	0	0.0002	0	0	0.0001	0	0	0.0001	4.44444e-05	6.84935e-05	-2
0YB5-Side-N2	ASP100-Side-OD1	0	0	0.0002	0	0	0	0	0.0001	0.0001	4.44444e-05	6.84935e-05	-2
0YB5-Side-O6	LYS198-Side-NZ	0.0001	0.0001	0	0	0.0001	0	0	0	0	3.33333e-05	4.71405e-05	-2
4YB2-Side-N2	TYR138-Main-O	0	0	0.0001	0	0.0001	0	0	0.0001	0	3.33333e-05	4.71405e-05	1
0YB5-Side-O6	SER51-Side-OG	0	0	0.0003	0	0	0	0	0	0	3.33333e-05	9.42809e-05	-2
4YB3-Side-O6	TYR138-Side-OH	0	0	0.0001	0.0001	0	0.0001	0	0	0	3.33333e-05	4.71405e-05	0
4YB2-Side-N2	ASP140-Side-OD1	0	0	0	0	0	0.0003	0	0	0	3.33333e-05	9.42809e-05	1
4YB4-Side-O6	GLU75-Side-OE2	0	0	0	0	0	0.0003	0	0	0	3.33333e-05	9.42809e-05	-1
LYS198-Side-NZ	0YB5-Side-O5	0	0	0.0002	0	0	0	0	0	0	2.22222e-05	6.28539e-05	-2
4YB2-Side-O3	TYR138-Side-OH	0	0	0	0.0001	0	0.0001	0	0	0	2.22222e-05	4.1574e-05	1
4YB4-Side-O6	HIS101-Main-O	0	0	0	0	0.0001	0.0001	0	0	0	2.22222e-05	4.1574e-05	-1
ROH1-Side-O1	ASP162-Side-OD2	0	0	0	0	0.0001	0	0.0001	0	0	2.22222e-05	4.1574e-05	1
4YB2-Side-N2	ASP140-Side-OD2	0	0	0	0	0	0.0002	0	0	0	2.22222e-05	6.28539e-05	1
0YB5-Side-O6	GLU199-Side-OE2	0	0	0.0001	0	0	0	0	0	0	1.11111e-05	3.1427e-05	-2
0YB5-Side-O3	ASP100-Side-OD2	0	0	0.0001	0	0	0	0	0	0	1.11111e-05	3.1427e-05	-2
0YB5-Side-O4	GLU75-Main-O	0	0	0.0001	0	0	0	0	0	0	1.11111e-05	3.1427e-05	-2
0YB5-Side-N2	ASP100-Main-O	0	0	0	0	0.0001	0	0	0	0	1.11111e-05	3.1427e-05	-2
4YB3-Side-N2	ASP162-Side-OD2	0	0	0	0	0	0.0001	0	0	0	1.11111e-05	3.1427e-05	0
TYR138-Side-OH	ROH1-Side-O1	0	0	0	0	0	0.0001	0	0	0	1.11111e-05	3.1427e-05	1
0YB5-Side-O4	ASP100-Side-OD2	0	0	0	0	0	0.0001	0	0	0	1.11111e-05	3.1427e-05	-2
TYR166-Side-OH	4YB2-Side-N2	0	0	0	0	0	0.0001	0	0	0	1.11111e-05	3.1427e-05	1
SER52-Main-N	0YB5-Side-O4	0	0	0	0	0	0	0	0.0001	0	1.11111e-05	3.1427e-05	-2

## Sheet: AAA a
donor	acceptor	'hbonds_details_dist3.5_ang35_conf8_1st.dat'	'hbonds_details_dist3.5_ang35_conf8_2nd.dat'	'hbonds_details_dist3.5_ang35_conf8_3rd.dat'	'hbonds_details_dist3.5_ang35_conf18_1st.dat'	'hbonds_details_dist3.5_ang35_conf18_2nd.dat'	'hbonds_details_dist3.5_ang35_conf18_3rd.dat'	'hbonds_details_dist3.5_ang35_conf34_1st.dat'	'hbonds_details_dist3.5_ang35_conf34_2nd.dat'	'hbonds_details_dist3.5_ang35_conf34_3rd.dat'	average	standard_deviation	subsite
4YB2-Side-O3	ASP48-Side-OD2	0.9699	0.9519	0.9521	0.9679	0.9752	0.9621	0.9494	0.9048	0.9777	0.956778	0.020825	0		hydrogen bonds per sugar (indicated by subsite)
TYR138-Main-N	4YB2-Side-O2N	0.9318	0.8839	0.9581	0.8971	0.9028	0.9357	0.9534	0.9078	0.7959	0.907389	0.0461816	0		subsite:	-3	-2	-1	0	1	2	3
SER52-Main-N	0YB5-Side-O2N	0.7295	0.7415	0.6794	0.7545	0.7436	0.6625	0.7845	0.7031	0.7869	0.731722	0.0407419	-3		average occupancy	0.934567	0.478122	0.9155	2.38803
THR197-Side-OG1	4YB3-Side-O3	0.5956	0.7737	0.2477	0.6337	0.7144	0.6857	0.4641	0.0196	0.492	0.514056	0.230071	-1		standard deviation	0.140807	0.303049	0.681916	0.270894
HIS195-Side-NE2	4YB2-Side-O4	0.6134	0.4869	0.4918	0.6726	0.7079	0.5303	0.3642	0.0436	0.6552	0.507322	0.193614	0
4YB4-Side-O6	THR197-Main-O	0.2102	0.4329	0.0519	0.2487	0.2259	0.3833	0.1493	0.0353	0.0819	0.202156	0.131877	-2		hydrogen bonds per residues and subsite
LYS198-Side-NZ	4YB4-Side-O6	0.1694	0.3198	0.0294	0.2007	0.162	0.2605	0.1336	0.4631	0.0784	0.201878	0.123775	-2		subsite	residue	occupancy	standard deviation
LYS198-Side-NZ	4YB3-Side-O2N	0.0238	0.0279	0.0102	0.0156	0.0606	0.0188	0.0435	0.5547	0.0528	0.0897667	0.165183	-1		-3	SER52	0.817078	0.0841883
SER52-Side-OG	0YB5-Side-O2N	0.1016	0.0432	0.039	0.0908	0.1067	0.0445	0.0674	0.0342	0.0952	0.0691778	0.0279383	-3			GLU75	0.0848111	0.0291544
4YB3-Side-O6	ASP48-Side-OD2	0.0911	0.0983	0.0837	0.0308	0.0222	0.1052	0.1011	0.0203	0.064	0.0685222	0.0332465	-1			ASN80	0.0105111	0.0108546
THR197-Side-OG1	4YB4-Side-O6	0.0668	0.0651	0.0369	0.1297	0.0757	0.1184	0.0553	0.0021	0.0448	0.0660889	0.0371078	-2			PRO50	0.00158889	0.00294758
LYS198-Side-NZ	4YB3-Side-O3	0.0678	0.0271	0.0234	0.079	0.0578	0.0546	0.0257	0.2176	0.035	0.0653333	0.0570195	-1			SER79	0.0196	0.012892
THR197-Side-OG1	4YB3-Side-O2N	0.0381	0.0179	0.087	0.0028	0.0043	0.0105	0.1487	0.0002	0.2212	0.0589667	0.0739558	-1			SER51	1.11111e-05	3.1427e-05
4YB3-Side-O6	ASP48-Side-OD1	0.05	0.04	0.0226	0.0145	0.021	0.0434	0.0512	0.1035	0.047	0.0436889	0.0247427	-1			TYR53	0.000844444	0.000620235
0YB5-Side-O6	GLU75-Side-OE2	0.0365	0.0378	0.0711	0.0422	0.0258	0.0383	0.0558	0.0315	0.0439	0.0425444	0.0127911	-3			ALA76	0.000111111	8.7489e-05
0YB5-Side-O6	GLU75-Side-OE1	0.0403	0.0294	0.0783	0.0348	0.0282	0.0333	0.0572	0.0283	0.0407	0.0411667	0.0156755	-3			LYS198	1.11111e-05	3.1427e-05
4YB3-Side-O6	HIS101-Side-ND1	0.0183	0.0192	0.023	0.0285	0.0192	0.0162	0.0305	0.028	0.0233	0.0229111	0.00481582	-1
4YB3-Side-O3	ASP48-Side-OD2	0	0	0.0002	0	0.1889	0	0	0	0	0.0210111	0.0593577	-1		-2	THR197	0.268889	0.170476
4YB3-Side-O6	HIS101-Side-NE2	0.0124	0.0147	0.006	0.0058	0.0102	0.0099	0.0197	0.0456	0.0148	0.0154556	0.0114415	-1			LYS198	0.202022	0.123882
0YB5-Side-O6	SER79-Side-OG	0.0111	0.0096	0.0109	0.0125	0.0113	0.0078	0.0076	0.0065	0.0435	0.0134222	0.0108003	-3			GLU75	0.00714444	0.008502
0YB5-Side-O3	SER52-Side-OG	0.0079	0.0082	0.0067	0.0067	0.006	0.0057	0.0071	0.0409	0.0114	0.0111778	0.0106281	-3			TYR166	6.66667e-05	0.000188562
HIS101-Side-ND1	4YB3-Side-O6	0.0053	0.0038	0.0038	0.0033	0.0038	0.0046	0.0034	0.002	0.0547	0.00941111	0.0160346	-1
ASN80-Side-ND2	0YB5-Side-O6	0.011	0.0017	0.0024	0.0066	0.0127	0.0011	0.0005	0.0004	0.0248	0.0068	0.00771002	-3		-1	LYS198	0.1593	0.226024
TYR138-Main-N	4YB2-Side-N2	0.0052	0.0037	0.0066	0.013	0.0065	0.0065	0.0045	0.0045	0.0041	0.00606667	0.00266375	0			THR197	0.573211	0.30433
SER79-Side-OG	0YB5-Side-O6	0.0053	0.0062	0.0036	0.0055	0.0061	0.0053	0.0024	0.0037	0.0034	0.00461111	0.00127754	-3			HIS101	0.0477778	0.0322919
LYS198-Side-NZ	4YB3-Side-N2	0.0077	0.0004	0.0014	0.0122	0.0073	0.0015	0.0008	0.0028	0.0036	0.00418889	0.00379047	-1			ASP48	0.133244	0.117388
SER52-Side-OG	0YB5-Side-O3	0.0048	0.0019	0.0012	0.0048	0.0041	0.0016	0.0025	0.0096	0.0045	0.00388889	0.00242782	-3			TYR138	0.00106667	0.000663307
TYR138-Side-OH	4YB2-Side-O6	0.0022	0.0047	0.0016	0.0045	0.0038	0.0012	0.0027	0.0064	0.0044	0.0035	0.00159792	0			HIS195	0.000811111	0.000994062
ROH1-Side-O1	TYR166-Side-OH	0.0055	0.0031	0.0021	0.0036	0.0016	0.0105	0.0015	0.0008	0.0017	0.00337778	0.00285064	0			ASN169	3.33333e-05	6.66667e-05
HIS195-Side-NE2	4YB2-Side-O3	0.0036	0.0073	0.0054	0.0006	0.0003	0.0035	0.0031	0	0.0006	0.00271111	0.00240206	0			TYR166	5.55556e-05	0.000157135
4YB4-Side-O3	GLU75-Side-OE1	0.0014	0.0029	0.0001	0	0.0002	0.0062	0.0019	0.0086	0	0.00236667	0.00290631	-2
4YB4-Side-N2	GLU75-Side-OE1	0.0015	0.0011	0	0	0.0042	0.0071	0.0009	0.0029	0	0.00196667	0.00225881	-2		0	TYR138	0.917011	0.0505388
ASN80-Side-ND2	0YB5-Side-O3	0.0025	0.0008	0.0017	0.0003	0.0038	0.0023	0.002	0.0007	0.0025	0.00184444	0.00103935	-3			HIS195	0.510278	0.196193
ASN80-Side-ND2	0YB5-Side-O4	0.0039	0	0.0006	0	0.0022	0	0.0005	0.0034	0.0055	0.00178889	0.00193416	-3			ASP48	0.956778	0.020825
4YB4-Side-O3	GLU75-Side-OE2	0.0012	0.0014	0.0002	0.0003	0.0013	0.0043	0	0.0064	0.0004	0.00172222	0.00205847	-2			TYR166	0.00396667	0.0033368
0YB5-Side-O6	PRO50-Main-O	0.0088	0	0.0005	0.0003	0.0046	0	0	0	0	0.00157778	0.00291615	-3
0YB5-Side-O4	SER79-Side-OG	0.0012	0.0011	0.001	0.0017	0.001	0.0003	0.0018	0.0013	0.0012	0.00117778	0.00041036	-3
4YB4-Side-N2	GLU75-Side-OE2	0.0016	0	0	0	0.0027	0.0032	0	0.0023	0	0.00108889	0.00127841	-2
0YB5-Side-O6	GLU75-Main-O	0.0015	0.0006	0.0019	0.0006	0.0007	0.0009	0.0023	0.0004	0.0008	0.00107778	0.000624994	-3
SER52-Main-N	0YB5-Side-O3	0.0008	0	0	0	0.0004	0	0	0.0002	0.0066	0.000888889	0.00203549	-3
TYR53-Side-OH	0YB5-Side-O2N	0.0002	0.0006	0.0019	0.0013	0.0013	0.0002	0.0007	0	0.0014	0.000844444	0.000620235	-3
HIS195-Side-NE2	4YB3-Side-O2N	0.0013	0.0001	0.0005	0.0008	0.0033	0.0005	0.0001	0	0.0006	0.0008	0.000962635	-1
4YB4-Side-O6	THR197-Side-OG1	0	0.0002	0	0.0001	0.0003	0	0	0.0044	0	0.000555556	0.00136309	-2
4YB3-Side-O6	TYR138-Side-OH	0.0003	0	0.0006	0.0001	0.0006	0.0007	0.0005	0.0004	0.0017	0.000544444	0.000464545	-1
TYR138-Side-OH	4YB3-Side-O6	0.0004	0.0004	0.0007	0.0002	0.0007	0.0005	0.0009	0.0004	0.0005	0.000522222	0.000198762	-1
TYR166-Side-OH	ROH1-Side-O1	0.0004	0.0008	0.0002	0.0004	0.0001	0.0003	0.0005	0.0004	0.0001	0.000355556	0.00020608	0
SER79-Side-OG	0YB5-Side-O4	0.0006	0.0008	0.0001	0.0001	0	0.0003	0.0008	0.0005	0	0.000355556	0.00030952	-3
4YB2-Side-O3	HIS195-Side-NE2	0.0003	0.0005	0.0003	0.0003	0	0.0005	0	0.0001	0.0002	0.000244444	0.000177082	0
4YB3-Side-O3	THR197-Side-OG1	0	0	0.0002	0	0.0001	0	0.0003	0.001	0.0001	0.000188889	0.000303478	-1
4YB4-Side-O6	LYS198-Side-NZ	0.0001	0.0003	0	0.0001	0.0003	0.0001	0.0002	0	0.0002	0.000144444	0.000106574	-2
TYR166-Side-OH	4YB2-Side-O6	0.0002	0	0	0.0005	0.0004	0	0	0	0.0002	0.000144444	0.000183249	0
0YB5-Side-O6	ALA76-Main-N	0	0.0001	0	0.0002	0.0002	0	0.0001	0.0002	0.0002	0.000111111	8.7489e-05	-3
THR197-Side-OG1	4YB4-Side-O5	0	0.0001	0	0.0004	0.0001	0	0	0	0.0002	8.88889e-05	0.00012862	-2
SER52-Side-OG	0YB5-Side-N2	0	0	0	0.0002	0.0002	0	0	0.0002	0.0002	8.88889e-05	9.93808e-05	-3
0YB5-Side-O6	SER52-Side-OG	0	0.0005	0	0	0.0001	0	0	0	0	6.66667e-05	0.000156347	-3
4YB4-Side-O6	TYR166-Side-OH	0	0	0	0	0.0006	0	0	0	0	6.66667e-05	0.000188562	-2
4YB2-Side-O6	TYR166-Side-OH	0	0	0.0001	0.0001	0.0001	0.0001	0	0	0.0001	5.55556e-05	4.96904e-05	0
TYR166-Side-OH	4YB3-Side-O2N	0	0	0	0	0.0005	0	0	0	0	5.55556e-05	0.000157135	-1
4YB2-Side-O6	TYR138-Side-OH	0	0.0001	0	0	0.0001	0	0	0.0003	0	5.55556e-05	9.55814e-05	0
TYR166-Side-OH	4YB2-Side-O5	0.0001	0	0	0.0001	0	0.0001	0	0	0	3.33333e-05	4.71405e-05	0
ASN169-Side-ND2	4YB3-Side-O2N	0	0.0002	0.0001	0	0	0	0	0	0	3.33333e-05	6.66667e-05	-1
SER52-Main-N	0YB5-Side-O6	0	0.0001	0	0.0002	0	0	0	0	0	3.33333e-05	6.66667e-05	-3
ASN80-Side-ND2	0YB5-Side-O2N	0	0	0.0001	0	0	0.0002	0	0	0	3.33333e-05	6.66667e-05	-3
0YB5-Side-O4	ASN80-Side-OD1	0	0	0	0	0.0001	0	0	0	0.0001	2.22222e-05	4.1574e-05	-3
4YB3-Side-O6	ASP48-Main-O	0	0	0	0	0	0.0001	0	0	0.0001	2.22222e-05	4.1574e-05	-1
SER52-Main-N	0YB5-Side-O4	0	0	0	0	0	0	0	0	0.0002	2.22222e-05	6.28539e-05	-3
0YB5-Side-O6	SER79-Main-O	0	0	0	0	0	0	0	0	0.0002	2.22222e-05	6.28539e-05	-3
0YB5-Side-O6	ASN80-Side-OD1	0	0	0	0	0	0	0	0	0.0002	2.22222e-05	6.28539e-05	-3
0YB5-Side-O6	SER51-Main-N	0.0001	0	0	0	0	0	0	0	0	1.11111e-05	3.1427e-05	-3
SER79-Side-OG	0YB5-Side-O2N	0.0001	0	0	0	0	0	0	0	0	1.11111e-05	3.1427e-05	-3
0YB5-Side-N2	SER52-Side-OG	0	0	0	0	0.0001	0	0	0	0	1.11111e-05	3.1427e-05	-3
LYS198-Side-NZ	0YB5-Side-O2N	0	0	0	0	0.0001	0	0	0	0	1.11111e-05	3.1427e-05	-3
0YB5-Side-O4	GLU75-Side-OE2	0	0	0	0	0	0	0.0001	0	0	1.11111e-05	3.1427e-05	-3
0YB5-Side-O4	GLU75-Main-O	0	0	0	0	0	0	0	0.0001	0	1.11111e-05	3.1427e-05	-3
0YB5-Side-O3	PRO50-Main-O	0	0	0	0	0	0	0	0.0001	0	1.11111e-05	3.1427e-05	-3
4YB3-Side-O3	LYS198-Side-NZ	0	0	0	0	0	0	0	0.0001	0	1.11111e-05	3.1427e-05	-1
HIS195-Side-NE2	4YB3-Side-O5	0	0	0	0	0	0	0	0.0001	0	1.11111e-05	3.1427e-05	-1

## Sheet: A a AAA
donor	acceptor	'hbonds_details_dist3.5_ang35_conf2_1st.dat'	'hbonds_details_dist3.5_ang35_conf2_2nd.dat'	'hbonds_details_dist3.5_ang35_conf2_3rd.dat'	'hbonds_details_dist3.5_ang35_conf9_1st.dat'	'hbonds_details_dist3.5_ang35_conf9_2nd.dat'	'hbonds_details_dist3.5_ang35_conf9_3rd.dat'	'hbonds_details_dist3.5_ang35_conf10_1st.dat'	'hbonds_details_dist3.5_ang35_conf10_2nd.dat'	'hbonds_details_dist3.5_ang35_conf10_3rd.dat'	average	standard_deviation	subsite
TYR138-Main-N	4YB5-Side-O2N	0.948	0.9492	0.9439	0.9266	0.9536	0.9572	0.9293	0.9461	0.9541	0.945333	0.0101035	0		hydrogen bonds per sugar (indicated by subsite)
4YB5-Side-O3	ASP48-Side-OD2	0.8954	0.96	0.9437	0.9373	0.9101	0.9309	0.8074	0.9202	0.8009	0.900656	0.0545473	0		subsite:	-3	-2	-1	0	1	2	3
THR197-Side-OG1	0YB6-Side-O3	0.2506	0.7137	0.681	0.5622	0.5972	0.3536	0.6713	0.0059	0.0198	0.428367	0.26526	-1		average occupancy			0.620489	2.21666	0.538044	0.293456	0.110356
HIS195-Side-NE2	4YB5-Side-O4	0.548	0.646	0.557	0.3429	0.4513	0.4267	0.224	0.02	0.0441	0.362222	0.211574	0		standard deviation			0.462874	0.279286	0.382987	0.406777	0.241348
4YB4-Side-O6	ASP162-Side-OD2	0.2822	0.0693	0.0776	0.2877	0.3313	0.6238	0.1091	0.1337	0.1384	0.228122	0.167562	1
ASN167-Side-ND2	4YB4-Side-O2N	0.0451	0.0192	0.0622	0.1242	0.1062	0.0557	0.0944	0.1524	0.1083	0.0853	0.0400822	1		hydrogen bonds per residues and subsite
LYS164-Side-NZ	4YB3-Side-O3	0.033	0.0421	0.0652	0.0568	0.147	0.1103	0.048	0.108	0.0637	0.0749	0.0359774	2		subsite	residue	occupancy	standard deviation
LYS164-Side-NZ	4YB4-Side-O2N	0.1286	0.0287	0.0302	0.0912	0.0852	0.0633	0.0724	0.0354	0.0642	0.0665778	0.0308765	1		-1	LYS198	0.0946222	0.0935882
4YB4-Side-O6	ASP162-Side-OD1	0.1422	0.006	0.0251	0.0117	0.1672	0.029	0.014	0.0284	0.1595	0.0647889	0.065392	1			ASP48	0.0207556	0.0151195
THR197-Side-OG1	0YB6-Side-O2N	0.0212	0.0089	0.0092	0.0151	0.0074	0.0105	0.1155	0.1963	0.0969	0.0534444	0.0637383	-1			THR197	0.486211	0.336654
LYS198-Side-NZ	0YB6-Side-O2N	0.0177	0.0492	0.0158	0.009	0.0174	0.0087	0.0334	0.0604	0.2107	0.0469222	0.0603563	-1			HIS101	0.0125444	0.00504959
LYS198-Side-NZ	0YB6-Side-O3	0.0404	0.0438	0.0661	0.1044	0.0687	0.0223	0.0039	0.0012	0.0651	0.0462111	0.0317483	-1			TYR138	0.001	0.00114279
4YB3-Side-N2	PHE139-Main-O	0	0	0	0	0	0	0	0	0.4099	0.0455444	0.128819	2			ASN169	0.00344444	0.00883781
LYS164-Side-NZ	4YB3-Side-O6	0.0066	0.0008	0.0007	0.0481	0.0024	0.0045	0.0017	0.0006	0.3156	0.0423333	0.097674	2			HIS195	0.00177778	0.00210484
ROH1-Side-O1	THR158-Side-OG1	0	0	0	0	0	0	0	0	0.3385	0.0376111	0.10638	3			GLU75	0.000122222	0.000345697
LYS164-Side-NZ	4YB3-Side-O2N	0.0067	0.0603	0.0446	0.0102	0.0148	0.0652	0.0229	0.0784	0.0026	0.0339667	0.0269534	2			TYR166	1.11111e-05	3.1427e-05
4YB3-Side-O3	TYR166-Side-OH	0.0173	0.0384	0.0937	0.0168	0.0348	0.0173	0.0052	0.0317	0	0.0283556	0.026123	2
LYS164-Side-NZ	4YB3-Side-O4	0.015	0.007	0.0129	0.0116	0.0328	0.0129	0.0292	0.0143	0.0518	0.0208333	0.0135456	2		0	TYR138	0.953156	0.0125166
TYR166-Side-OH	4YB4-Side-O6	0.013	0.0028	0.0018	0.0201	0.0192	0.0392	0.0146	0.0549	0.0119	0.0197222	0.0161845	1			HIS195	0.362789	0.212065
LYS164-Side-NZ	4YB4-Side-O6	0.0314	0.0014	0.0023	0.0054	0.0183	0.0149	0.0335	0.0181	0.028	0.0170333	0.0115562	1			ASP48	0.900656	0.0545473
0YB6-Side-O6	ASP48-Side-OD2	0.0142	0.0089	0.0198	0.0367	0.0316	0.0346	0.0033	0.0009	0.0023	0.0169222	0.0135615	-1			TYR166	5.55556e-05	0.000157135
TYR166-Side-OH	4YB4-Side-O2N	0.0044	0.0603	0.0347	0.0145	0.0073	0.0195	0.0058	0.0046	0.0004	0.0168333	0.0182819	1
4YB2-Side-O6	ASP140-Side-OD1	0	0	0	0.0657	0	0	0	0	0.0656	0.0145889	0.0272933	3		1	ASP162	0.292911	0.232954
4YB2-Side-O6	GLU184-Side-OE2	0.0226	0.0021	0.0077	0.0076	0.0364	0.0013	0.0397	0	0.0066	0.0137778	0.0144148	3			LYS164	0.0908444	0.0484551
4YB4-Side-O6	TYR166-Side-OH	0.0249	0.004	0.0048	0.0255	0.0084	0.0121	0.0253	0.0157	0.0017	0.0136	0.0091354	1			TYR166	0.0597222	0.0541316
4YB3-Side-O3	ASP162-Side-OD2	0.016	0.0038	0.0196	0.0082	0.0086	0.0107	0.0446	0.0023	0.0011	0.0127667	0.012645	2			ASN167	0.0854778	0.0405851
ROH1-Side-O1	ALA159-Main-O	0	0	0	0	0	0	0	0	0.1123	0.0124778	0.0352925	3			PHE139	0.000122222	0.00015476
4YB2-Side-O6	GLU184-Side-OE1	0.0266	0.001	0.0024	0.0086	0.0312	0.0007	0.0179	0.0004	0.0093	0.0109	0.0110553	3			TYR138	0.00883333	0.00632965
4YB4-Side-O6	TYR138-Main-O	0.0057	0.0054	0.0053	0.0136	0.0041	0.0011	0.0178	0.0195	0.0063	0.00875556	0.0061424	1			ASP140	0.000133333	0.000377124
TYR166-Side-OH	4YB4-Side-O3	0.0013	0.0223	0.0251	0.0053	0.0047	0.0043	0.0022	0.0008	0.0045	0.00783333	0.00863546	1
4YB2-Side-O6	ASP140-Side-OD2	0	0	0	0.045	0	0	0	0	0.0239	0.00765556	0.0151611	3		2	LYS164	0.172322	0.174491
LYS164-Side-NZ	4YB4-Side-O5	0.0022	0.0009	0.0054	0.0024	0.0192	0.0037	0.0131	0.0052	0.0125	0.00717778	0.00590777	1			ASP162	0.0197667	0.0267344
0YB6-Side-O6	HIS101-Side-ND1	0.0057	0.0089	0.0085	0.0087	0.0047	0.0045	0.0062	0.009	0.0074	0.00706667	0.00172369	-1			ASP140	0.0117	0.0195814
TYR166-Side-OH	4YB3-Side-O3	0.0006	0.0295	0.0087	0.0001	0	0	0.0004	0.0115	0	0.00564444	0.00938073	2			TYR166	0.0355222	0.0386777
4YB3-Side-O6	ASP140-Side-OD2	0.0326	0.0016	0.0006	0.0006	0.0002	0.0006	0.0001	0.007	0.0049	0.00535556	0.00989569	2			TYR138	0.000544444	0.000289626
0YB6-Side-O3	THR197-Side-OG1	0.001	0.002	0.0005	0.001	0.0002	0.0001	0.024	0.0003	0.0098	0.00432222	0.00752991	-1			PHE139	0.0459778	0.129173
LYS180-Side-NZ	4YB3-Side-O2N	0	0.0001	0.0001	0.0001	0.0001	0.0002	0.0319	0	0.006	0.00427778	0.00993868	2			GLU184	3.33333e-05	7.30009e-05
HIS101-Side-ND1	0YB6-Side-O6	0.0027	0.0028	0.0014	0.0059	0.0023	0.0029	0.0057	0.0107	0.0025	0.0041	0.00273942	-1			LYS180	0.00437778	0.0102215
TYR138-Main-N	4YB5-Side-N2	0.0046	0.0042	0.004	0.0036	0.0066	0.0023	0.0046	0.0021	0.003	0.00388889	0.00129396	0			ASN167	0.00314444	0.00737755
TYR138-Side-OH	4YB5-Side-O6	0.0042	0.0025	0.0022	0.0038	0.0044	0.0052	0.0055	0.0032	0.0039	0.00387778	0.00105069	0			ALA159	5.55556e-05	0.000127008
4YB3-Side-O3	ASP162-Side-OD1	0.0102	0	0.0006	0	0.0227	0	0.0004	0	0	0.00376667	0.00739489	2			THR158	1.11111e-05	3.1427e-05
ASN169-Side-ND2	0YB6-Side-O2N	0.0004	0	0	0.0003	0.0002	0.0017	0	0	0.0284	0.00344444	0.00883781	-1
0YB6-Side-O6	ASP48-Side-OD1	0.0034	0.0032	0.0021	0.0031	0.004	0.0049	0.002	0.0045	0.0031	0.00336667	0.00092376	-1		3	GLU184	0.0252667	0.0266162
4YB2-Side-O6	ALA159-Main-O	0.0001	0	0.0244	0	0	0	0.0002	0	0.0005	0.0028	0.00763835	3			ALA159	0.0161556	0.0454136
4YB3-Side-O6	ASP140-Side-OD1	0.008	0.0045	0.0017	0.0022	0	0.0014	0.0015	0.0044	0	0.00263333	0.00242991	2			LYS180	0.00206667	0.00274313
4YB2-Side-N2	VAL141-Main-O	0.0204	0	0	0	0	0	0	0	0	0.00226667	0.0064111	3			PHE139	0.00173333	0.00390756
ASN167-Side-ND2	4YB3-Side-O3	0	0	0.0173	0.0008	0	0	0.0018	0.0004	0	0.00225556	0.00534937	2			VAL141	0.00281111	0.00782636
ASP162-Main-N	4YB3-Side-O2N	0.0114	0.0013	0.0018	0	0.0032	0	0	0	0.0008	0.00205556	0.00345997	2			ASP140	0.0230333	0.0444856
LYS180-Side-NZ	4YB2-Side-O6	0.0041	0.0001	0.0023	0.0028	0.0034	0.0005	0.0009	0.0001	0	0.00157778	0.00149724	3			LYS164	0.000588889	0.00099909
HIS195-Side-NE2	0YB6-Side-O2N	0.0034	0.0049	0.0015	0.0008	0.0021	0.0002	0.0005	0	0	0.00148889	0.00160585	-1			TYR138	1.11111e-05	3.1427e-05
4YB3-Side-N2	ASP140-Side-OD2	0	0.0026	0	0.0086	0	0	0	0	0.0019	0.00145556	0.00269283	2			ASN187	3.33333e-05	9.42809e-05
LYS198-Side-NZ	0YB6-Side-N2	0.0008	0.0035	0.0037	0.0012	0.0028	0.0008	0.0001	0	0	0.00143333	0.001415	-1			SER160	0.000311111	0.000775879
0YB6-Side-O6	HIS101-Side-NE2	0.0008	0.0009	0.0011	0.0013	0.0011	0.0022	0.0007	0.002	0.0023	0.00137778	0.000586473	-1			THR158	0.0383111	0.10836
4YB3-Side-N2	ASP140-Side-OD1	0	0.0003	0	0.0042	0	0	0	0	0.0049	0.00104444	0.00188333	2			ASP162	3.33333e-05	9.42809e-05
4YB2-Side-O6	PHE139-Main-O	0	0	0	0.005	0	0	0	0	0.0044	0.00104444	0.00195909	3
4YB4-Side-O3	TYR166-Side-OH	0.0002	0.0029	0.002	0.0011	0.0009	0.0006	0.0008	0.0001	0.0004	0.001	0.00085894	1
TYR138-Side-OH	0YB6-Side-O6	0.0008	0.0002	0.0003	0.0001	0	0.0004	0.0003	0.0028	0.0015	0.000711111	0.000854328	-1
4YB3-Side-O3	ASP140-Side-OD2	0	0.004	0	0	0	0	0	0	0.0023	0.0007	0.00136951	2
TYR166-Side-OH	4YB4-Side-O5	0.0003	0.0002	0.0014	0.0001	0.0005	0.0005	0.0001	0.0031	0	0.000688889	0.000939792	1
4YB3-Side-O6	ASP162-Side-OD1	0	0	0	0	0	0	0	0	0.0062	0.000688889	0.00194847	2
4YB2-Side-O3	PHE139-Main-O	0.0057	0	0	0	0	0	0	0	0	0.000633333	0.00179134	3
TYR166-Side-OH	4YB3-Side-O4	0.0002	0.0012	0.0012	0.0002	0.0004	0	0	0.0025	0	0.000633333	0.0008	2
ALA159-Main-N	4YB2-Side-O6	0	0	0	0	0	0	0	0	0.0056	0.000622222	0.00175991	3
4YB2-Side-O3	ASP140-Side-OD2	0.0047	0	0	0	0	0	0	0.0006	0	0.000588889	0.00146549	3
HIS195-Side-NE2	4YB5-Side-O3	0.0011	0.0001	0.0009	0	0.0011	0.0005	0.0009	0	0.0002	0.000533333	0.000444722	0
4YB3-Side-O6	TYR138-Main-O	0.0001	0.0006	0.0005	0.0008	0.001	0.0006	0.0006	0.0003	0.0003	0.000533333	0.000258199	2
LYS164-Side-NZ	4YB2-Side-O6	0.0001	0.0028	0.0006	0	0.0002	0.0008	0.0001	0.0002	0	0.000533333	0.000841955	3
4YB3-Side-O3	ASP140-Side-OD1	0	0.0042	0	0	0	0	0	0	0.0004	0.000511111	0.00131017	2
TYR166-Side-OH	4YB3-Side-O2N	0	0.0043	0	0	0	0	0	0	0	0.000477778	0.00135136	2
0YB6-Side-O3	ASP48-Side-OD2	0	0.0017	0	0	0	0	0.0012	0.0002	0.0011	0.000466667	0.00063421	-1
4YB3-Side-N2	ASP162-Side-OD2	0	0	0.0002	0.0039	0	0	0	0	0	0.000455556	0.00121939	2
ROH1-Side-O1	GLU184-Side-OE1	0	0	0	0.0011	0.0002	0	0.0027	0	0	0.000444444	0.000866809	3
4YB3-Side-O6	PHE139-Main-O	0.0001	0.0001	0.0001	0.001	0.0002	0.0004	0.0009	0.0005	0.0005	0.000422222	0.000322414	2
4YB3-Side-O3	ASN167-Side-OD1	0	0.0001	0.0011	0	0	0	0.0021	0	0	0.000366667	0.000700793	2
THR158-Side-OG1	ROH1-Side-O1	0	0	0	0	0	0	0	0	0.0031	0.000344444	0.000974236	3
0YB6-Side-O6	TYR138-Side-OH	0.0003	0.0001	0.0001	0.0005	0	0	0.0001	0.0007	0.0008	0.000288889	0.000288461	-1
ASN167-Side-ND2	4YB3-Side-O2N	0	0.0025	0.0001	0	0	0	0	0	0	0.000288889	0.000782367	2
VAL141-Main-N	4YB2-Side-O3	0.0025	0	0	0	0	0	0	0	0	0.000277778	0.000785674	3
LYS180-Side-NZ	4YB2-Side-O2N	0	0	0	0.0022	0	0	0	0.0002	0	0.000266667	0.000686375	3
LYS164-Side-NZ	4YB3-Side-N2	0	0.0004	0.0005	0	0.0003	0.0003	0	0.0008	0	0.000255556	0.000267129	2
4YB2-Side-O6	SER160-Main-O	0	0	0	0	0.0001	0	0.0017	0.0001	0.0001	0.000222222	0.000524463	3
VAL141-Main-N	4YB2-Side-O6	0	0	0	0.0004	0	0	0	0	0.0015	0.000211111	0.000472451	3
LYS180-Side-NZ	4YB2-Side-O5	0	0	0.0001	0.0016	0.0001	0	0	0	0	0.0002	0.000496655	3
THR158-Side-OG1	4YB2-Side-O2N	0	0	0	0	0	0	0	0	0.0016	0.000177778	0.000502831	3
ASN167-Side-ND2	4YB4-Side-O3	0	0	0	0	0	0	0	0.0015	0	0.000166667	0.000471405	1
THR158-Side-OG1	4YB2-Side-O5	0	0	0	0	0	0	0	0	0.0014	0.000155556	0.000439978	3
HIS195-Side-NE2	0YB6-Side-O5	0	0.0005	0.0001	0.0003	0.0003	0.0001	0	0	0	0.000144444	0.000170692	-1
ROH1-Side-O1	GLU184-Side-OE2	0	0	0	0.0002	0.0002	0	0.0009	0	0	0.000144444	0.000279329	3
4YB3-Side-N2	TYR166-Side-OH	0	0.0011	0.0001	0	0	0	0	0	0	0.000133333	0.000343188	2
4YB2-Side-O3	ASP140-Side-OD1	0.0012	0	0	0	0	0	0	0	0	0.000133333	0.000377124	3
ALA159-Main-N	4YB2-Side-O5	0	0	0	0	0	0	0	0	0.0012	0.000133333	0.000377124	3
4YB4-Side-O6	PHE139-Main-N	0.0001	0	0	0.0004	0.0001	0.0001	0	0.0004	0	0.000122222	0.00015476	1
4YB3-Side-O6	TYR166-Side-OH	0	0	0	0.0009	0	0	0	0	0.0002	0.000122222	0.000281968	2
TYR166-Side-OH	4YB3-Side-N2	0	0.001	0	0	0	0	0	0	0	0.000111111	0.00031427	2
0YB6-Side-O6	GLU75-Side-OE1	0	0	0	0.001	0	0	0	0	0	0.000111111	0.00031427	-1
LYS180-Side-NZ	4YB3-Side-O6	0	0	0	0	0	0	0	0	0.0009	0.0001	0.000282843	2
ALA159-Main-N	4YB2-Side-O2N	0	0	0	0	0	0	0	0	0.0009	0.0001	0.000282843	3
HIS195-Side-NE2	0YB6-Side-O3	0	0	0	0	0	0	0.0007	0.0001	0	8.88889e-05	0.000218299	-1
4YB4-Side-N2	ASP140-Side-OD2	0	0	0	0	0	0	0	0	0.0007	7.77778e-05	0.000219989	1
4YB4-Side-N2	TYR138-Main-O	0	0	0	0	0	0	0.0001	0	0.0006	7.77778e-05	0.000187248	1
0YB6-Side-O4	THR197-Side-OG1	0	0.0003	0.0001	0	0	0.0001	0	0	0.0001	6.66667e-05	9.42809e-05	-1
4YB5-Side-O6	TYR138-Side-OH	0.0002	0	0	0	0.0001	0.0001	0	0	0.0001	5.55556e-05	6.84935e-05	0
0YB6-Side-O3	LYS198-Side-NZ	0	0.0002	0.0001	0.0001	0	0	0	0	0.0001	5.55556e-05	6.84935e-05	-1
ASN167-Side-ND2	4YB3-Side-O4	0	0	0	0	0	0	0.0005	0	0	5.55556e-05	0.000157135	2
ROH1-Side-O1	PHE139-Main-O	0	0	0	0	0	0	0	0	0.0005	5.55556e-05	0.000157135	3
4YB4-Side-N2	ASP140-Side-OD1	0	0	0	0	0	0	0	0	0.0005	5.55556e-05	0.000157135	1
4YB4-Side-O6	LYS164-Side-NZ	0.0002	0	0	0	0	0	0	0	0.0002	4.44444e-05	8.31479e-05	1
4YB3-Side-N2	ASN167-Side-ND2	0	0	0.0002	0	0	0	0.0001	0.0001	0	4.44444e-05	6.84935e-05	2
TYR166-Side-OH	4YB3-Side-O6	0	0	0	0.0002	0.0002	0	0	0	0	4.44444e-05	8.31479e-05	2
ROH1-Side-O1	ASP140-Side-OD1	0	0	0	0.0004	0	0	0	0	0	4.44444e-05	0.000125708	3
LYS164-Side-NZ	4YB2-Side-O3	0	0	0	0	0	0.0004	0	0	0	4.44444e-05	0.000125708	3
4YB3-Side-O3	ASN167-Side-ND2	0	0	0	0	0	0	0.0004	0	0	4.44444e-05	0.000125708	2
SER160-Side-OG	4YB2-Side-O2N	0	0	0	0	0	0	0	0	0.0004	4.44444e-05	0.000125708	3
SER160-Side-OG	ROH1-Side-O1	0	0	0	0	0	0	0	0	0.0004	4.44444e-05	0.000125708	3
TYR166-Side-OH	4YB4-Side-N2	0	0.0003	0.0001	0	0	0	0	0	0	4.44444e-05	9.55814e-05	1
ALA159-Main-N	4YB3-Side-O2N	0	0	0.0001	0	0	0	0	0.0003	0	4.44444e-05	9.55814e-05	2
4YB3-Side-N2	ASN167-Side-OD1	0	0	0.0003	0	0	0	0	0.0001	0	4.44444e-05	9.55814e-05	2
HIS195-Side-NE2	0YB6-Side-N2	0.0001	0	0	0	0.0001	0.0001	0	0	0	3.33333e-05	4.71405e-05	-1
4YB5-Side-O3	HIS195-Side-NE2	0.0001	0	0.0001	0	0.0001	0	0	0	0	3.33333e-05	4.71405e-05	0
4YB3-Side-N2	ASP162-Side-OD1	0	0	0.0001	0	0.0002	0	0	0	0	3.33333e-05	6.66667e-05	2
VAL141-Main-N	4YB2-Side-O2N	0	0	0	0.0003	0	0	0	0	0	3.33333e-05	9.42809e-05	3
ASN167-Side-ND2	4YB3-Side-O6	0	0	0	0	0	0.0002	0.0001	0	0	3.33333e-05	6.66667e-05	2
ASP162-Main-N	4YB2-Side-O2N	0	0	0	0	0	0	0	0	0.0003	3.33333e-05	9.42809e-05	3
4YB3-Side-N2	GLU184-Side-OE1	0	0.0001	0	0	0.0001	0	0	0	0	2.22222e-05	4.1574e-05	2
TYR166-Side-OH	4YB5-Side-O6	0	0.0002	0	0	0	0	0	0	0	2.22222e-05	6.28539e-05	0
TYR166-Side-OH	4YB5-Side-O5	0	0.0002	0	0	0	0	0	0	0	2.22222e-05	6.28539e-05	0
4YB3-Side-O3	LYS164-Side-NZ	0	0	0	0	0	0.0001	0	0.0001	0	2.22222e-05	4.1574e-05	2
ASN187-Side-ND2	ROH1-Side-O1	0	0	0	0	0	0	0.0002	0	0	2.22222e-05	6.28539e-05	3
4YB2-Side-N2	THR158-Side-OG1	0	0	0	0	0	0	0	0.0002	0	2.22222e-05	6.28539e-05	3
0YB6-Side-N2	HIS195-Side-NE2	0	0	0	0	0	0	0	0.0002	0	2.22222e-05	6.28539e-05	-1
4YB2-Side-O6	VAL141-Main-O	0	0	0	0	0	0	0	0	0.0002	2.22222e-05	6.28539e-05	3
ALA159-Main-N	ROH1-Side-O1	0	0	0	0	0	0	0	0	0.0002	2.22222e-05	6.28539e-05	3
LYS164-Side-NZ	4YB4-Side-N2	0.0001	0	0	0	0	0	0	0	0	1.11111e-05	3.1427e-05	1
4YB5-Side-O6	TYR166-Side-OH	0.0001	0	0	0	0	0	0	0	0	1.11111e-05	3.1427e-05	0
0YB6-Side-O6	GLU75-Side-OE2	0	0.0001	0	0	0	0	0	0	0	1.11111e-05	3.1427e-05	-1
THR197-Side-OG1	0YB6-Side-O4	0	0	0.0001	0	0	0	0	0	0	1.11111e-05	3.1427e-05	-1
4YB2-Side-O6	TYR138-Main-O	0	0	0	0.0001	0	0	0	0	0	1.11111e-05	3.1427e-05	3
LYS180-Side-NZ	ROH1-Side-O1	0	0	0	0.0001	0	0	0	0	0	1.11111e-05	3.1427e-05	3
4YB2-Side-O6	ASP140-Main-N	0	0	0	0.0001	0	0	0	0	0	1.11111e-05	3.1427e-05	3
4YB3-Side-N2	GLU184-Side-OE2	0	0	0	0	0.0001	0	0	0	0	1.11111e-05	3.1427e-05	2
ASN187-Side-ND2	4YB2-Side-O5	0	0	0	0	0.0001	0	0	0	0	1.11111e-05	3.1427e-05	3
THR158-Side-OG1	4YB3-Side-O2N	0	0	0	0	0.0001	0	0	0	0	1.11111e-05	3.1427e-05	2
4YB2-Side-N2	ASP140-Side-OD2	0	0	0	0	0.0001	0	0	0	0	1.11111e-05	3.1427e-05	3
LYS164-Side-NZ	4YB2-Side-O2N	0	0	0	0	0	0.0001	0	0	0	1.11111e-05	3.1427e-05	3
4YB2-Side-O6	LYS180-Side-NZ	0	0	0	0	0	0	0.0001	0	0	1.11111e-05	3.1427e-05	3
4YB3-Side-O3	TYR138-Main-O	0	0	0	0	0	0	0.0001	0	0	1.11111e-05	3.1427e-05	2
4YB3-Side-N2	ALA159-Main-O	0	0	0	0	0	0	0.0001	0	0	1.11111e-05	3.1427e-05	2
0YB6-Side-N2	TYR166-Main-O	0	0	0	0	0	0	0	0.0001	0	1.11111e-05	3.1427e-05	-1
4YB3-Side-N2	LYS164-Side-NZ	0	0	0	0	0	0	0	0.0001	0	1.11111e-05	3.1427e-05	2
ASN167-Side-ND2	4YB3-Side-N2	0	0	0	0	0	0	0	0.0001	0	1.11111e-05	3.1427e-05	2
ASN167-Side-ND2	4YB4-Side-N2	0	0	0	0	0	0	0	0.0001	0	1.11111e-05	3.1427e-05	1
4YB3-Side-O3	PHE139-Main-O	0	0	0	0	0	0	0	0	0.0001	1.11111e-05	3.1427e-05	2

## Sheet: AA a AA
donor	acceptor	'hbonds_details_dist3.5_ang35_conf1_1st.dat'	'hbonds_details_dist3.5_ang35_conf1_2nd.dat'	'hbonds_details_dist3.5_ang35_conf1_3rd.dat'	'hbonds_details_dist3.5_ang35_conf4_1st_rerun.dat'	'hbonds_details_dist3.5_ang35_conf4_2nd.dat'	'hbonds_details_dist3.5_ang35_conf4_3rd.dat'	'hbonds_details_dist3.5_ang35_conf11_1st.dat'	'hbonds_details_dist3.5_ang35_conf11_2nd.dat'	'hbonds_details_dist3.5_ang35_conf11_3rd.dat'	average	standard_deviation	subsite
TYR138-Main-N	4YB4-Side-O2N	0.9408	0.9191	0.9495	0.9561	0.9363	0.9561	0.9384	0.9384	0.9462	0.942322	0.0108261	0		hydrogen bonds per sugar (indicated by subsite)
4YB4-Side-O3	ASP48-Side-OD2	0.9483	0.9689	0.9076	0.9418	0.9615	0.9015	0.938	0.938	0.9265	0.9369	0.021096	0		subsite:	-3	-2	-1	0	1	2	3
THR197-Side-OG1	4YB5-Side-O3	0.6876	0.8182	0.4058	0.2243	0.3099	0.5563	0.6312	0.6312	0.5183	0.531422	0.178423	-1		average occupancy		0.686233	0.799967	2.34647	0.552911	0.249578
HIS195-Side-NE2	4YB4-Side-O4	0.4364	0.3171	0.3451	0.5739	0.4489	0.4985	0.5366	0.5366	0.4478	0.4601	0.0820853	0		standard deviation		0.515965	0.336205	0.118058	0.429328	0.196139
4YB3-Side-O6	ASP162-Side-OD2	0.6111	0.0885	0.2175	0.1223	0.7156	0.2031	0.2408	0.2408	0.0495	0.276578	0.217775	1
0YB6-Side-O6	THR197-Main-O	0.3768	0.662	0.0755	0.1743	0.2679	0.2139	0.2138	0.2138	0.2099	0.267544	0.158144	-2		hydrogen bonds per residues and subsite
LYS198-Side-NZ	0YB6-Side-O6	0.4028	0.5291	0.0355	0.0824	0.2356	0.1562	0.2192	0.2192	0.1613	0.226811	0.14502	-2		subsite	residue	occupancy	standard deviation
LYS164-Side-NZ	4YB2-Side-O3	0.1912	0.1024	0.0543	0.1354	0.163	0.1436	0.1892	0.1892	0.0715	0.137756	0.0487978	2		-2	THR197	0.312467	0.192187
ASN167-Side-ND2	4YB3-Side-O2N	0.101	0.0305	0.0782	0.0829	0.0433	0.1586	0.0177	0.0177	0.1902	0.0800111	0.0580559	1			LYS198	0.226922	0.145164
4YB5-Side-O6	ASP48-Side-OD2	0.0476	0.0235	0.1192	0.1409	0.1144	0.0846	0.0429	0.0429	0.0561	0.0746778	0.0391025	-1			GLU75	0.145444	0.17574
4YB3-Side-O6	ASP162-Side-OD1	0.0786	0.0016	0.0049	0.0448	0.0347	0.1618	0.099	0.099	0.0576	0.0646667	0.0481648	1			ASP48	0.000366667	0.000865447
0YB6-Side-O3	GLU75-Side-OE2	0.0151	0.0107	0.0766	0.104	0.0028	0.196	0.0277	0.0277	0.0017	0.0513667	0.0607733	-2			SER52	5.55556e-05	9.99205e-05
0YB6-Side-O3	GLU75-Side-OE1	0.0207	0.0319	0.0495	0.1006	0.0022	0.19	0.0294	0.0294	0.0017	0.0506	0.0565783	-2			TYR53	8.88889e-05	0.000130288
LYS198-Side-NZ	4YB5-Side-O3	0.0667	0.0363	0.0063	0.037	0.0665	0.0484	0.0719	0.0719	0.0163	0.0468111	0.0231504	-1			PRO50	0.000133333	0.000343188
THR197-Side-OG1	4YB5-Side-O2N	0.0275	0.1009	0.1199	0.0261	0.0211	0.0466	0.0062	0.0062	0.0607	0.0461333	0.038323	-1			ASP100	2.22222e-05	6.28539e-05
THR197-Side-OG1	0YB6-Side-O6	0.0565	0.0177	0.0149	0.1204	0.0825	0.0287	0.0302	0.0302	0.0196	0.0445222	0.033701	-2			TYR138	0.000733333	0.00137194
LYS198-Side-NZ	4YB5-Side-O2N	0.0216	0.0664	0.0091	0.0906	0.0593	0.0181	0.0446	0.0446	0.0154	0.0410778	0.0259054	-1
LYS164-Side-NZ	4YB3-Side-O2N	0.0367	0.0116	0.0162	0.0152	0.0249	0.0768	0.0367	0.0367	0.0312	0.0317778	0.0184751	1		-1	LYS198	0.0899778	0.0510393
4YB5-Side-O6	ASP48-Side-OD1	0.0175	0.0113	0.0308	0.0519	0.0209	0.0452	0.0251	0.0251	0.0223	0.0277889	0.0123079	-1			THR197	0.579744	0.220367
LYS164-Side-NZ	4YB3-Side-O6	0.0207	0.017	0.0229	0.0137	0.0166	0.0438	0.038	0.038	0.0225	0.0259111	0.0104103	1			HIS101	0.0232667	0.00652188
LYS164-Side-NZ	4YB2-Side-O2N	0.0194	0.0477	0.0039	0.0307	0.0144	0.0118	0.0225	0.0225	0.0139	0.0207556	0.0119467	2			HIS195	0.00242222	0.00411008
LYS164-Side-NZ	4YB2-Side-O6	0.0017	0.0001	0.1667	0.0001	0.0015	0.0038	0.0005	0.0005	0.0102	0.0205667	0.0517538	2			TYR138	0.000855556	0.000542084
TYR166-Side-OH	4YB3-Side-O6	0.0375	0.0041	0.0215	0.0145	0.0621	0.01	0.0101	0.0101	0.0119	0.0202	0.0174013	1			ASP48	0.103467	0.0532812
0YB6-Side-N2	GLU75-Side-OE1	0.0015	0.0019	0.0477	0.0242	0	0.0799	0.011	0.011	0	0.0196889	0.0258283	-2			ASN169	0.000233333	0.000343188
LYS164-Side-NZ	4YB2-Side-O4	0.0193	0.0055	0.0152	0.0134	0.0094	0.0192	0.0336	0.0336	0.0061	0.0172556	0.00992014	2
0YB6-Side-N2	GLU75-Side-OE2	0.002	0.0296	0.0137	0.0283	0	0.0317	0.0126	0.0126	0	0.0145	0.0120134	-2		0	TYR138	0.947622	0.0132946
4YB2-Side-O3	TYR166-Side-OH	0.0106	0.0219	0.0043	0.022	0.0307	0.0142	0.0072	0.0072	0.008	0.0140111	0.00842924	2			ASP48	0.9369	0.021096
4YB3-Side-O6	TYR166-Side-OH	0.0088	0.0047	0.0283	0.0094	0.0194	0.0175	0.0014	0.0014	0.0346	0.0139444	0.0111676	1			HIS195	0.4618	0.0834224
4YB5-Side-O6	HIS101-Side-ND1	0.0081	0.0117	0.0126	0.0148	0.0135	0.0126	0.0092	0.0092	0.0147	0.0118222	0.00232846	-1			TYR166	0.000144444	0.000245452
TYR166-Side-OH	4YB3-Side-O2N	0.0031	0.0033	0.0078	0.0037	0.0018	0.0014	0.0364	0.0364	0.0007	0.0105111	0.0139694	1
LYS164-Side-NZ	4YB3-Side-O5	0.0072	0.0028	0.0035	0.0041	0.0031	0.0078	0.0295	0.0295	0.0024	0.00998889	0.0105801	1		1	ASP162	0.341244	0.26594
TYR166-Side-OH	4YB3-Side-O3	0.0041	0.0016	0.0005	0.0003	0.0005	0.002	0.0344	0.0344	0.0003	0.00867778	0.0137963	1			LYS164	0.068	0.0397913
4YB3-Side-O6	TYR138-Main-O	0.0081	0.0171	0.0102	0.0099	0.0026	0.0087	0.0028	0.0028	0.0099	0.00801111	0.00445482	1			TYR166	0.0543333	0.0576165
4YB5-Side-O6	HIS101-Side-NE2	0.0039	0.0045	0.0075	0.0099	0.0043	0.0134	0.0092	0.0092	0.0077	0.00773333	0.00294581	-1			TYR138	0.00915556	0.00767052
4YB2-Side-O6	ASP140-Side-OD2	0.0003	0.0034	0.0004	0.0119	0.0034	0.0029	0.0162	0.0162	0.0017	0.00626667	0.00621575	2			ASN167	0.0800111	0.0580559
4YB2-Side-O6	ASP140-Side-OD1	0.0004	0.0039	0	0.0143	0.0042	0.0029	0.0109	0.0109	0.0039	0.00571111	0.00477481	2			PHE139	6.66667e-05	8.16497e-05
4YB2-Side-N2	PHE139-Main-O	0	0	0.0484	0	0	0	0	0	0	0.00537778	0.0152107	2			ASP140	0.0001	0.000171862
0YB6-Side-O4	GLU75-Side-OE1	0.006	0	0	0.0028	0.0008	0.0373	0	0	0	0.00521111	0.0115054	-2
4YB2-Side-O3	ASP162-Side-OD2	0.0239	0.0002	0.0002	0	0.0063	0.0073	0.0006	0.0006	0.0001	0.00435556	0.00741067	2		2	LYS164	0.196711	0.122663
TYR166-Side-OH	4YB2-Side-O3	0.0059	0.0164	0.0001	0.0089	0.0002	0.0001	0	0	0.0075	0.00434444	0.00547136	2			ASP162	0.00637778	0.0117456
0YB6-Side-O4	GLU75-Side-OE2	0.0044	0	0	0.0005	0.0024	0.0291	0	0	0	0.00404444	0.00897504	-2			PHE139	0.007	0.0167508
HIS101-Side-ND1	4YB5-Side-O6	0.0032	0.0029	0.0027	0.0022	0.0041	0.005	0.0034	0.0034	0.0065	0.00371111	0.00124762	-1			TYR138	0.00172222	0.00319111
TYR138-Side-OH	4YB4-Side-O6	0.0049	0.001	0.0032	0.0019	0.0031	0.0012	0.0043	0.0043	0.0018	0.00285556	0.00136391	0			TYR166	0.0195	0.0168444
TYR138-Main-N	4YB4-Side-N2	0.003	0.005	0.0027	0.0023	0.003	0.0018	0.0015	0.0015	0.0012	0.00244444	0.00110465	0			ASP140	0.0169889	0.0237867
4YB5-Side-O3	THR197-Side-OG1	0.0004	0	0.0001	0	0	0.0004	0.0088	0.0088	0.001	0.00216667	0.0035584	-1			ASN167	0.000177778	0.000357144
4YB2-Side-N2	ASP140-Side-OD1	0	0	0.0189	0	0	0	0	0	0	0.0021	0.0059397	2			LYS180	0.00102222	0.000677869
LYS198-Side-NZ	4YB5-Side-N2	0.0018	0.0015	0.0003	0.0009	0.0015	0.0009	0.0057	0.0057	0.0005	0.00208889	0.00198351	-1			ALA159	7.77778e-05	0.000122726
HIS195-Side-NE2	4YB5-Side-O2N	0.0001	0.0002	0.0012	0.01	0.001	0.0004	0.0008	0.0008	0.001	0.00172222	0.00294836	-1
4YB2-Side-N2	ASP140-Side-OD2	0	0	0.0145	0	0	0	0	0	0	0.00161111	0.00455691	2
HIS195-Side-NE2	4YB4-Side-O3	0.001	0.0019	0.0022	0.0009	0.0007	0.0034	0.0001	0.0001	0.0029	0.00146667	0.00112448	0
4YB3-Side-N2	TYR138-Side-OH	0	0.0101	0	0	0	0	0	0	0	0.00112222	0.00317412	1
ROH1-Side-O1	ASP140-Side-OD2	0	0	0.0002	0.0002	0.0006	0	0.0045	0.0045	0	0.00111111	0.00182053	2
LYS180-Side-NZ	4YB2-Side-O2N	0	0.002	0.0002	0.0007	0.0008	0.0021	0.001	0.001	0.0014	0.00102222	0.000677869	2
4YB5-Side-O3	ASP48-Side-OD2	0	0	0	0	0	0	0.0045	0.0045	0	0.001	0.00187083	-1
4YB2-Side-O6	ASP162-Side-OD2	0	0	0.0081	0	0	0	0	0	0	0.0009	0.00254558	2
4YB2-Side-O6	PHE139-Main-O	0.0008	0.0006	0.0003	0.002	0.0009	0.0009	0.0004	0.0004	0.0018	0.0009	0.000575423	2
4YB2-Side-O6	TYR138-Main-O	0.0009	0.0032	0.0001	0.0015	0.0013	0.0006	0	0	0.0005	0.0009	0.00096148	2
0YB6-Side-N2	TYR138-Side-OH	0	0	0	0	0	0	0.0033	0.0033	0	0.000733333	0.00137194	-2
ROH1-Side-O1	PHE139-Main-O	0	0	0.0031	0.001	0.0002	0	0.0011	0.0011	0	0.000722222	0.000964685	2
4YB3-Side-O3	TYR166-Side-OH	0.0005	0	0.0001	0.0001	0.0001	0.0004	0.0026	0.0026	0	0.000711111	0.00102246	1
TYR138-Side-OH	4YB2-Side-O6	0	0.0055	0	0	0	0	0	0	0	0.000611111	0.00172848	2
TYR138-Side-OH	4YB5-Side-O6	0.0008	0.0002	0.0007	0.0002	0.0008	0.0012	0.0001	0.0001	0.001	0.000566667	0.000397213	-1
4YB2-Side-O3	ASP162-Side-OD1	0	0	0	0.0018	0	0.0004	0.0014	0.0014	0	0.000555556	0.000710416	2
HIS195-Side-NE2	4YB5-Side-O3	0	0	0	0	0	0	0.0021	0.0021	0	0.000466667	0.000873053	-1
4YB2-Side-O6	TYR166-Side-OH	0	0	0.0036	0	0	0	0	0	0	0.0004	0.00113137	2
ASP162-Main-N	4YB2-Side-O2N	0.0001	0	0	0.0007	0	0.0015	0.0004	0.0004	0	0.000344444	0.000471666	2
LYS164-Side-NZ	4YB2-Side-N2	0.0003	0.0001	0.0001	0.0004	0.0005	0.0004	0.0005	0.0005	0.0003	0.000344444	0.000149897	2
4YB3-Side-O6	LYS164-Side-NZ	0.0004	0.0002	0.0001	0.0001	0	0.0001	0.0009	0.0009	0.0002	0.000322222	0.000325842	1
TYR166-Side-OH	4YB2-Side-O2N	0.0002	0.0022	0	0.0001	0	0	0	0	0.0001	0.000288889	0.000678961	2
4YB5-Side-O6	TYR138-Side-OH	0.0003	0.0005	0.0003	0.0003	0	0.0003	0.0002	0.0002	0.0005	0.000288889	0.000144871	-1
4YB2-Side-N2	TYR166-Side-OH	0	0.0021	0	0	0	0	0	0	0.0002	0.000255556	0.000655085	2
THR197-Side-OG1	0YB6-Side-O5	0.0003	0.0002	0	0.0001	0.0002	0.0002	0.0004	0.0004	0.0004	0.000244444	0.000134256	-2
ASN169-Side-ND2	4YB5-Side-O2N	0.0001	0.0007	0.0002	0	0.001	0.0001	0	0	0	0.000233333	0.000343188	-1
TYR166-Side-OH	4YB3-Side-O5	0.0002	0.0005	0.0001	0.0001	0.0006	0.0001	0.0002	0.0002	0.0001	0.000233333	0.000176383	1
0YB6-Side-O4	ASP48-Main-O	0	0	0	0.0021	0	0	0	0	0	0.000233333	0.000659966	-2
HIS195-Side-NE2	4YB5-Side-O5	0.0003	0.0002	0.0001	0.0005	0.0008	0	0	0	0.0001	0.000222222	0.000257241	-1
4YB4-Side-O3	HIS195-Side-NE2	0.0002	0.0004	0.0002	0.0001	0.0002	0.0003	0	0	0.0006	0.000222222	0.000181217	0
4YB2-Side-N2	ASP162-Side-OD2	0	0.0018	0	0	0	0	0	0	0	0.0002	0.000565685	2
4YB2-Side-O3	TYR138-Main-O	0	0	0	0	0.0003	0	0	0	0.0014	0.000188889	0.000438291	2
TYR166-Side-OH	4YB4-Side-O6	0	0.0001	0	0	0	0	0.0006	0.0006	0	0.000144444	0.000245452	0
0YB6-Side-O6	ASP48-Main-O	0.0004	0	0	0	0	0.0006	0.0001	0.0001	0	0.000133333	0.00020548	-2
0YB6-Side-O6	PRO50-Main-O	0	0.0001	0	0	0	0.0011	0	0	0	0.000133333	0.000343188	-2
0YB6-Side-O6	THR197-Side-OG1	0.0001	0.0003	0.0003	0.0002	0.0001	0.0001	0	0	0	0.000122222	0.000113312	-2
0YB6-Side-O6	LYS198-Side-NZ	0.0005	0	0.0001	0	0.0001	0.0001	0.0001	0.0001	0	0.000111111	0.000144871	-2
TYR166-Side-OH	4YB2-Side-O6	0	0	0.0008	0	0	0	0	0	0	8.88889e-05	0.000251416	2
4YB2-Side-O3	ASP140-Side-OD1	0	0	0.0008	0	0	0	0	0	0	8.88889e-05	0.000251416	2
ALA159-Main-N	4YB2-Side-O2N	0	0	0	0.0001	0	0	0.0003	0.0003	0	7.77778e-05	0.000122726	2
ASN167-Side-ND2	4YB2-Side-O3	0.0002	0	0	0	0	0	0.0002	0.0002	0	6.66667e-05	9.42809e-05	2
4YB3-Side-O6	PHE139-Main-N	0	0.0001	0.0001	0	0	0	0.0002	0.0002	0	6.66667e-05	8.16497e-05	1
ROH1-Side-O1	ASP140-Side-OD1	0	0	0.0002	0	0.0004	0	0	0	0	6.66667e-05	0.000133333	2
4YB3-Side-N2	ASP140-Side-OD2	0	0	0	0	0	0	0.0003	0.0003	0	6.66667e-05	0.000124722	1
TYR166-Side-OH	4YB3-Side-N2	0.0001	0	0	0	0	0	0.0002	0.0002	0	5.55556e-05	8.31479e-05	1
TYR53-Side-OH	0YB6-Side-O6	0	0.0001	0.0002	0.0002	0	0	0	0	0	5.55556e-05	8.31479e-05	-2
TYR166-Side-OH	4YB2-Side-O4	0.0002	0	0.0001	0.0001	0	0	0	0	0	4.44444e-05	6.84935e-05	2
SER52-Main-N	0YB6-Side-O4	0.0001	0.0002	0.0001	0	0	0	0	0	0	4.44444e-05	6.84935e-05	-2
TYR166-Side-OH	4YB2-Side-N2	0	0.0003	0	0.0001	0	0	0	0	0	4.44444e-05	9.55814e-05	2
ASN167-Side-ND2	4YB2-Side-O6	0	0	0	0	0	0.0001	0	0	0.0003	4.44444e-05	9.55814e-05	2
0YB6-Side-O6	TYR53-Side-OH	0	0.0001	0	0	0	0	0.0001	0.0001	0	3.33333e-05	4.71405e-05	-2
0YB6-Side-O3	GLU75-Main-O	0	0	0.0001	0	0.0002	0	0	0	0	3.33333e-05	6.66667e-05	-2
0YB6-Side-O4	THR197-Main-O	0	0	0	0.0003	0	0	0	0	0	3.33333e-05	9.42809e-05	-2
4YB3-Side-N2	ASP140-Side-OD1	0	0	0	0	0.0001	0	0.0001	0.0001	0	3.33333e-05	4.71405e-05	1
4YB2-Side-O6	TYR138-Side-OH	0	0.0002	0	0	0	0	0	0	0	2.22222e-05	6.28539e-05	2
ROH1-Side-O1	TYR166-Side-OH	0	0.0002	0	0	0	0	0	0	0	2.22222e-05	6.28539e-05	2
4YB3-Side-N2	TYR138-Main-O	0	0.0001	0	0.0001	0	0	0	0	0	2.22222e-05	4.1574e-05	1
4YB2-Side-O3	ASP140-Side-OD2	0	0	0.0002	0	0	0	0	0	0	2.22222e-05	6.28539e-05	2
THR197-Side-OG1	4YB5-Side-O6	0	0	0	0	0.0002	0	0	0	0	2.22222e-05	6.28539e-05	-1
ASN167-Side-ND2	4YB2-Side-O2N	0	0	0	0	0	0	0.0001	0.0001	0	2.22222e-05	4.1574e-05	2
4YB2-Side-N2	ASP162-Side-OD1	0	0	0	0	0	0	0.0001	0.0001	0	2.22222e-05	4.1574e-05	2
4YB2-Side-N2	ASN167-Side-OD1	0.0001	0	0	0	0	0	0	0	0	1.11111e-05	3.1427e-05	2
LYS164-Side-NZ	ROH1-Side-O1	0	0.0001	0	0	0	0	0	0	0	1.11111e-05	3.1427e-05	2
4YB2-Side-O6	ASN167-Side-OD1	0	0	0.0001	0	0	0	0	0	0	1.11111e-05	3.1427e-05	2
HIS195-Side-NE2	4YB4-Side-O6	0	0	0	0.0001	0	0	0	0	0	1.11111e-05	3.1427e-05	0
4YB2-Side-N2	LYS164-Side-NZ	0	0	0	0.0001	0	0	0	0	0	1.11111e-05	3.1427e-05	2
4YB5-Side-N2	HIS195-Side-NE2	0	0	0	0	0.0001	0	0	0	0	1.11111e-05	3.1427e-05	-1
4YB2-Side-O3	LYS164-Side-NZ	0	0	0	0	0.0001	0	0	0	0	1.11111e-05	3.1427e-05	2
0YB6-Side-N2	ASP100-Side-OD1	0	0	0	0	0	0.0001	0	0	0	1.11111e-05	3.1427e-05	-2
0YB6-Side-O3	ASP100-Side-OD1	0	0	0	0	0	0.0001	0	0	0	1.11111e-05	3.1427e-05	-2
SER52-Main-N	0YB6-Side-O6	0	0	0	0	0	0	0	0	0.0001	1.11111e-05	3.1427e-05	-2
ASN167-Side-ND2	4YB2-Side-O4	0	0	0	0	0	0	0	0	0.0001	1.11111e-05	3.1427e-05	2
4YB2-Side-O3	ASN167-Side-ND2	0	0	0	0	0	0	0	0	0.0001	1.11111e-05	3.1427e-05	2
4YB2-Side-O6	ASP140-Main-N	0	0	0	0	0	0	0	0	0.0001	1.11111e-05	3.1427e-05	2

## Sheet: AAA a A
donor	acceptor	'hbonds_details_dist3.5_ang35_conf3_1st.dat'	'hbonds_details_dist3.5_ang35_conf3_2nd.dat'	'hbonds_details_dist3.5_ang35_conf3_3rd.dat'	'hbonds_details_dist3.5_ang35_conf5_1st.dat'	'hbonds_details_dist3.5_ang35_conf5_2nd.dat'	'hbonds_details_dist3.5_ang35_conf5_3rd.dat'	'hbonds_details_dist3.5_ang35_conf7_1st.dat'	'hbonds_details_dist3.5_ang35_conf7_2nd.dat'	'hbonds_details_dist3.5_ang35_conf7_3rd.dat'	average	standard_deviation	subsite
4YB3-Side-O3	ASP48-Side-OD2	0.8809	0.9298	0.9106	0.9034	0.9093	0.8784	0.9054	0.9204	0.9432	0.909044	0.0197348	0		hydrogen bonds per sugar (indicated by subsite)
TYR138-Main-N	4YB3-Side-O2N	0.9322	0.9358	0.9527	0.7831	0.9105	0.8492	0.9393	0.9451	0.9285	0.908489	0.0529092	0		subsite:	-3	-2	-1	0	1	2	3
SER52-Main-N	0YB6-Side-O2N	0.6685	0.3948	0.7555	0.6569	0.5068	0.6363	0.843	0.4737	0.4117	0.594133	0.146958	-3		average occupancy	0.863111	0.376967	0.702133	2.23792	1.03403
4YB2-Side-O6	ASP162-Side-OD2	0.8209	0.0923	0.1033	0.4685	0.8544	0.3587	0.1914	0.9304	0.6833	0.500356	0.313971	1		standard deviation	0.394104	0.473292	0.515641	0.19531	0.728838
HIS195-Side-NE2	4YB3-Side-O4	0.4604	0.2112	0.3725	0.391	0.5061	0.5112	0.448	0.5752	0.2275	0.411456	0.118006	0
THR197-Side-OG1	4YB4-Side-O3	0.6588	0.2297	0.5738	0.5946	0.1928	0.1542	0.4246	0.1647	0.1754	0.352067	0.198086	-1		hydrogen bonds per residues and subsite
4YB4-Side-O6	ASP48-Side-OD2	0.0727	0.1653	0.0239	0.0644	0.1803	0.1624	0.0183	0.2427	0.2665	0.132944	0.0865398	-1		subsite	residue	occupancy	standard deviation
4YB5-Side-O6	THR197-Main-O	0.3282	0.0164	0.0172	0.3939	0.1461	0.0373	0.0619	0.0644	0.0964	0.129089	0.130584	-2		-3	SER52	0.662767	0.200952
THR197-Side-OG1	4YB5-Side-O6	0.2093	0.02	0.0041	0.323	0.1411	0.0161	0.0175	0.0356	0.3822	0.127656	0.137319	-2			SER51	2.22222e-05	6.28539e-05
ASN167-Side-ND2	4YB2-Side-O2N	0.1595	0.1836	0.0393	0.2379	0.1253	0.0939	0.1179	0.0414	0.0816	0.120044	0.06181	1			GLU75	0.139567	0.0773555
LYS164-Side-NZ	4YB2-Side-O2N	0.2333	0.1082	0.0165	0.2083	0.1682	0.0418	0.0309	0.0961	0.0573	0.106733	0.0751155	1			SER79	0.0300333	0.0496809
LYS164-Side-NZ	ROH1-Side-O1	0.1545	0.0563	0.0303	0.1648	0.1503	0.0877	0.0866	0.1198	0.0859	0.104022	0.0437712	1			ASN80	0.0278111	0.0598548
4YB2-Side-O6	ASP162-Side-OD1	0.0096	0.3452	0.0011	0.3918	0.0306	0.0139	0.0048	0.0297	0.0146	0.0934778	0.147712	1			ALA76	5.55556e-05	8.31479e-05
THR197-Side-OG1	4YB4-Side-O2N	0.005	0.2458	0.0831	0.001	0.0172	0.0635	0.371	0.0038	0.0025	0.0881	0.124492	-1			ASP100	0.000577778	0.0016342
LYS198-Side-NZ	4YB5-Side-O6	0.2166	0.004	0.0007	0.2845	0.1003	0.0001	0.0399	0.0327	0.0337	0.0791667	0.0973671	-2			TYR53	0.000855556	0.000651548
0YB6-Side-O6	GLU75-Side-OE1	0.0465	0.222	0.1076	0.0635	0.0251	0.0632	0.0513	0.0572	0.0665	0.0781	0.0548835	-3			PRO50	0.000255556	0.000529199
0YB6-Side-O6	GLU75-Side-OE2	0.0426	0.0695	0.1065	0.0662	0.025	0.0585	0.0469	0.0613	0.0628	0.0599222	0.0210872	-3			THR197	0.00116667	0.00329983
SER52-Side-OG	0YB6-Side-O2N	0.0493	0.0333	0.0579	0.0586	0.0614	0.0496	0.0937	0.0307	0.0274	0.0513222	0.0192154	-3
4YB4-Side-O6	ASP48-Side-OD1	0.0276	0.032	0.0245	0.0171	0.0498	0.0306	0.0216	0.0593	0.0609	0.0359333	0.0155129	-1		-2	PRO50	0.00233333	0.00470295
LYS198-Side-NZ	4YB4-Side-O3	0.0811	0.0045	0.0006	0.1045	0.0493	0	0.0109	0.0029	0.0149	0.0298556	0.0369318	-1			SER51	3.33333e-05	9.42809e-05
TYR166-Side-OH	4YB2-Side-O6	0.0213	0.0336	0.0193	0.0304	0.0267	0.0099	0.0029	0.0434	0.0591	0.0274	0.016049	1			THR197	0.2573	0.269015
4YB2-Side-O6	TYR166-Side-OH	0.0151	0.0135	0.0295	0.0243	0.0211	0.0168	0.0097	0.0213	0.0246	0.0195444	0.00590219	1			LYS198	0.0792444	0.0975289
LYS164-Side-NZ	4YB2-Side-O5	0.0227	0.0091	0.0122	0.0191	0.0277	0.0246	0.0156	0.0146	0.0152	0.0178667	0.00576194	1			GLU75	0.00346667	0.00429523
4YB5-Side-O6	ASP48-Main-O	0	0.1543	0.0005	0	0	0	0	0	0	0.0172	0.0484724	-2			ASP48	0.0175556	0.0494781
4YB5-Side-N2	ASP100-Side-OD1	0	0.1532	0	0	0	0	0	0	0	0.0170222	0.0481461	-2			ASP100	0.0170333	0.0481775
4YB4-Side-O6	HIS101-Side-ND1	0.0166	0.0134	0.0191	0.0214	0.0102	0.0214	0.0148	0.0134	0.0115	0.0157556	0.0038959	-1
ASN80-Side-ND2	0YB6-Side-O2N	0.0001	0.1237	0.0178	0	0	0	0	0	0.0001	0.0157444	0.0385682	-3		-1	LYS198	0.0456889	0.0527447
LYS198-Side-NZ	4YB4-Side-O2N	0.0094	0.0538	0.009	0.0024	0.0111	0.004	0.0093	0.0277	0.0106	0.0152556	0.0152035	-1			THR197	0.440678	0.3233
LYS164-Side-NZ	4YB2-Side-O6	0.007	0.014	0.0425	0.0034	0.0026	0.0039	0.0073	0.0024	0.0376	0.0134111	0.0146775	1			HIS101	0.0336	0.0111583
4YB2-Side-N2	TYR138-Side-OH	0	0	0	0.0355	0.0027	0.0674	0	0	0	0.0117333	0.022537	1			ASP48	0.1691	0.102681
0YB6-Side-O6	SER79-Side-OG	0.0085	0.0092	0.0092	0.0044	0.0085	0.0063	0.0376	0.0078	0.0043	0.0106444	0.0096964	-3			HIS195	0.00711111	0.0139081
HIS101-Side-ND1	4YB4-Side-O6	0.0142	0.0208	0.0045	0.0134	0.0028	0.0051	0.0048	0.0085	0.0093	0.00926667	0.00554657	-1			TYR138	0.00515556	0.0103151
SER52-Main-N	0YB6-Side-O4	0	0.0797	0	0	0	0	0	0	0	0.00885556	0.0250473	-3			ASN169	0.0008	0.00153333
4YB4-Side-O6	HIS101-Side-NE2	0.0077	0.0087	0.0099	0.0092	0.0101	0.0059	0.006	0.0084	0.0113	0.00857778	0.00171579	-1
TYR166-Side-OH	4YB2-Side-O2N	0.0015	0.0018	0.0085	0.0004	0.0034	0.0253	0.0289	0.0019	0.0011	0.00808889	0.0104388	1		0	TYR138	0.916033	0.0566029
0YB6-Side-O3	SER79-Side-OG	0	0.067	0.0025	0	0	0	0	0	0	0.00772222	0.0209724	-3			ASP48	0.909044	0.0197348
TYR138-Side-OH	4YB3-Side-O6	0.0109	0.0059	0.0029	0.0044	0.0114	0.0028	0.0023	0.0052	0.0052	0.00566667	0.00315454	0			HIS195	0.412833	0.11894
HIS195-Side-NE2	4YB4-Side-O2N	0.0001	0.0005	0.0002	0.0006	0.0289	0.0057	0.0003	0.0008	0.0095	0.00517778	0.00893219	-1			TYR166	1.11111e-05	3.1427e-05
4YB2-Side-O6	TYR138-Main-O	0.0004	0.0042	0.0109	0.002	0.0014	0.0013	0.0142	0.0005	0.0049	0.00442222	0.00464466	1
0YB6-Side-O3	SER52-Side-OG	0.0048	0.0012	0.0053	0.0029	0.0095	0.0046	0.0064	0.0026	0.0017	0.00433333	0.00244949	-3		1	LYS164	0.242244	0.139588
SER79-Side-OG	0YB6-Side-O3	0	0.0357	0.0029	0	0	0	0	0	0	0.00428889	0.0111423	-3			ASP162	0.593867	0.461749
TYR138-Side-OH	4YB4-Side-O6	0.0012	0.0303	0.0007	0.0018	0.0002	0.0002	0.0007	0.001	0.0008	0.0041	0.0092747	-1			TYR166	0.0616222	0.0383585
ROH1-Side-O1	TYR166-Side-OH	0.0024	0.0015	0.0007	0.0018	0.0041	0.0113	0.0009	0.0049	0.0057	0.0037	0.00316825	1			ASN167	0.120056	0.0618415
ASN80-Side-ND2	0YB6-Side-O6	0.001	0	0.0021	0.001	0.0028	0.0011	0.0245	0.0002	0	0.00363333	0.00743072	-3			TYR138	0.0161556	0.0271817
SER79-Side-OG	0YB6-Side-O6	0.0024	0.002	0.0036	0.0008	0.003	0.003	0.0117	0.0027	0.0011	0.00336667	0.00306848	-3			PHE139	8.88889e-05	0.00011967
ASN80-Side-ND2	0YB6-Side-O4	0.0007	0.0007	0.0012	0.0015	0.0164	0	0.009	0.0002	0.0001	0.00331111	0.00533343	-3
ASN80-Side-ND2	0YB6-Side-O3	0.0018	0.0105	0.009	0.0022	0.0002	0.0004	0.0026	0	0.0016	0.00314444	0.00364939	-3
0YB6-Side-O4	SER79-Side-OG	0.001	0.0092	0.0036	0.0021	0.0003	0.0014	0.0038	0.0013	0.0024	0.00278889	0.00251548	-3
4YB5-Side-O6	PRO50-Main-O	0.0018	0.0151	0.0041	0	0	0	0	0	0	0.00233333	0.00470295	-2
SER52-Side-OG	0YB6-Side-O3	0.0015	0.0002	0.002	0.0017	0.0065	0.0013	0.0026	0.0007	0.0011	0.00195556	0.00173725	-3
TYR138-Main-N	4YB3-Side-N2	0.0015	0.0017	0.0017	0.0029	0.002	0.0024	0.0018	0.0018	0.001	0.00186667	0.000507718	0
TYR166-Side-OH	4YB2-Side-O3	0.0018	0.0014	0.0007	0.0001	0.0009	0.0023	0.0058	0.0001	0.0024	0.00172222	0.00165044	1
HIS195-Side-NE2	4YB4-Side-O3	0	0	0	0	0	0	0	0	0.0149	0.00165556	0.00468262	-1
0YB6-Side-O4	ASN80-Side-OD1	0	0	0.0005	0.0001	0.0135	0	0.0001	0	0	0.00157778	0.00421789	-3
4YB5-Side-O3	GLU75-Side-OE1	0.0001	0.0039	0.0021	0.0029	0.0031	0	0.0003	0	0.0001	0.00138889	0.00150514	-2
0YB6-Side-O6	GLU75-Main-O	0.0031	0.0021	0.0022	0.0003	0.0003	0.0013	0.0015	0.0011	0.0004	0.00136667	0.000915302	-3
HIS195-Side-NE2	4YB3-Side-O3	0.0006	0.0004	0.0029	0.0002	0.0011	0.0018	0.0013	0.0019	0.001	0.00124444	0.000801542	0
4YB5-Side-O3	GLU75-Side-OE2	0.0001	0.0008	0.0041	0.0021	0.002	0	0.0003	0	0.0011	0.00116667	0.00128755	-2
0YB6-Side-O6	THR197-Main-O	0	0.0102	0	0	0	0	0	0	0	0.00113333	0.00320555	-3
4YB4-Side-O6	TYR138-Side-OH	0.0011	0.0037	0.0003	0.0004	0.0003	0.0004	0.0008	0.0007	0.0018	0.00105556	0.00104042	-1
0YB6-Side-O4	SER52-Side-OG	0	0.008	0	0	0	0	0	0	0	0.000888889	0.00251416	-3
TYR53-Side-OH	0YB6-Side-O2N	0.0011	0.0001	0.0008	0.0004	0.0014	0.0017	0.0003	0.0008	0.0006	0.0008	0.000494413	-3
ASN169-Side-ND2	4YB4-Side-O2N	0.0003	0	0	0.0001	0.0002	0.0003	0	0.0013	0.005	0.0008	0.00153333	-1
SER79-Side-OG	0YB6-Side-O2N	0	0.0056	0.0006	0	0	0	0	0	0	0.000688889	0.00174639	-3
SER52-Main-N	0YB6-Side-O3	0	0.0005	0	0.0001	0.0042	0.0001	0.0004	0.0003	0.0001	0.000633333	0.00127192	-3
LYS198-Side-NZ	4YB4-Side-N2	0.0013	0	0	0.0016	0.0009	0	0.0006	0.0001	0.0005	0.000555556	0.000567864	-1
SER79-Side-OG	0YB6-Side-O4	0.0002	0.0018	0.001	0.0003	0.0002	0	0.0002	0.0008	0.0003	0.000533333	0.000539547	-3
4YB5-Side-N2	GLU75-Side-OE1	0	0	0.0003	0.0028	0.0016	0	0	0	0.0001	0.000533333	0.000939267	-2
4YB2-Side-O3	TYR166-Side-OH	0.0007	0.0014	0.0003	0.0001	0.0003	0.0011	0.0005	0.0001	0	0.0005	0.000454606	1
THR197-Side-OG1	4YB5-Side-O5	0.0002	0	0	0.0006	0.0001	0	0.0001	0	0.0032	0.000466667	0.000983192	-2
0YB6-Side-O6	ASP100-Side-OD2	0.0037	0	0	0	0	0	0	0	0	0.000411111	0.0011628	-3
4YB5-Side-N2	GLU75-Side-OE2	0	0	0.0013	0.0002	0.0015	0	0	0	0.0004	0.000377778	0.00056328	-2
TYR166-Side-OH	4YB2-Side-O5	0.0001	0.0007	0.0003	0.0001	0.0001	0.0007	0.0003	0.0005	0.0005	0.000366667	0.00023094	1
4YB5-Side-N2	ASP48-Main-O	0	0.0032	0	0	0	0	0	0	0	0.000355556	0.00100566	-2
SER52-Side-OG	0YB6-Side-O4	0	0.0029	0	0	0	0	0	0	0	0.000322222	0.000911382	-3
4YB4-Side-O3	THR197-Side-OG1	0	0.0006	0.0005	0	0.0006	0.0001	0.0007	0	0.0002	0.0003	0.000278887	-1
TYR166-Side-OH	ROH1-Side-O1	0	0	0.0003	0	0.0002	0.0015	0.0001	0.0006	0	0.0003	0.00046428	1
0YB6-Side-O6	ASN80-Side-OD1	0	0	0.0009	0	0.0007	0	0.001	0	0	0.000288889	0.000414848	-3
HIS195-Side-NE2	4YB4-Side-O5	0.0001	0	0	0.0005	0.0006	0.0005	0	0.0002	0.0003	0.000244444	0.000226623	-1
0YB6-Side-O6	PRO50-Main-O	0.0001	0	0.0002	0	0.0001	0.0016	0.0001	0	0	0.000233333	0.000487625	-3
4YB4-Side-O3	ASP48-Side-OD2	0	0	0	0	0	0	0	0	0.002	0.000222222	0.000628539	-1
4YB4-Side-N2	THR197-Side-OG1	0.0002	0.0002	0.0013	0	0	0	0	0	0	0.000188889	0.000401233	-1
0YB6-Side-O6	ASP100-Side-OD1	0.0015	0	0	0	0	0	0	0	0	0.000166667	0.000471405	-3
0YB6-Side-O6	SER52-Side-OG	0	0.0013	0	0	0	0	0	0	0	0.000144444	0.000408551	-3
4YB3-Side-O3	HIS195-Side-NE2	0	0	0	0	0.0003	0.0003	0.0001	0.0003	0.0002	0.000133333	0.000133333	0
0YB6-Side-O3	GLU75-Side-OE2	0.0001	0	0	0	0	0	0	0	0.0008	0.0001	0.000249444	-3
4YB2-Side-O6	LYS164-Side-NZ	0	0	0.0006	0	0	0	0	0.0001	0.0002	0.0001	0.000188562	1
ROH1-Side-O1	LYS164-Side-NZ	0.0001	0.0001	0.0001	0.0001	0.0001	0.0001	0.0001	0.0001	0	8.88889e-05	3.1427e-05	1
4YB5-Side-O6	THR197-Side-OG1	0.0001	0	0	0	0.0004	0.0001	0	0	0.0002	8.88889e-05	0.00012862	-2
4YB2-Side-O6	PHE139-Main-N	0	0.0001	0.0004	0.0001	0.0001	0	0	0.0001	0	8.88889e-05	0.00011967	1
4YB5-Side-O6	LYS198-Side-NZ	0.0002	0	0	0.0005	0	0	0	0	0	7.77778e-05	0.00016178	-2
SER52-Side-OG	0YB6-Side-N2	0	0	0	0	0.0003	0	0.0003	0	0	6.66667e-05	0.000124722	-3
0YB6-Side-O6	ALA76-Main-N	0.0002	0	0	0	0	0.0002	0.0001	0	0	5.55556e-05	8.31479e-05	-3
0YB6-Side-O4	ASN80-Side-ND2	0	0	0.0001	0	0.0004	0	0	0	0	5.55556e-05	0.000125708	-3
SER52-Main-N	0YB6-Side-O5	0	0	0	0	0	0	0.0005	0	0	5.55556e-05	0.000157135	-3
0YB6-Side-O4	GLU75-Side-OE2	0	0.0004	0	0	0	0	0	0	0	4.44444e-05	0.000125708	-3
0YB6-Side-O6	TYR53-Side-OH	0	0.0004	0	0	0	0	0	0	0	4.44444e-05	0.000125708	-3
0YB6-Side-O3	ASN80-Side-OD1	0	0	0	0.0002	0.0002	0	0	0	0	4.44444e-05	8.31479e-05	-3
SER51-Side-OG	4YB5-Side-O6	0.0003	0	0	0	0	0	0	0	0	3.33333e-05	9.42809e-05	-2
4YB4-Side-N2	HIS195-Side-NE2	0	0.0001	0.0002	0	0	0	0	0	0	3.33333e-05	6.66667e-05	-1
SER52-Side-OG	0YB6-Side-O6	0	0.0003	0	0	0	0	0	0	0	3.33333e-05	9.42809e-05	-3
THR197-Side-OG1	0YB6-Side-O6	0	0.0003	0	0	0	0	0	0	0	3.33333e-05	9.42809e-05	-3
ROH1-Side-O1	ASP162-Side-OD2	0	0	0	0	0.0001	0	0	0	0.0002	3.33333e-05	6.66667e-05	1
4YB4-Side-O3	LYS198-Side-NZ	0.0001	0	0	0.0001	0	0	0	0	0	2.22222e-05	4.1574e-05	-1
THR197-Side-OG1	4YB4-Side-N2	0.0001	0	0.0001	0	0	0	0	0	0	2.22222e-05	4.1574e-05	-1
0YB6-Side-O4	PRO50-Main-O	0	0.0001	0	0	0	0	0.0001	0	0	2.22222e-05	4.1574e-05	-3
SER52-Main-N	0YB6-Side-O6	0	0.0002	0	0	0	0	0	0	0	2.22222e-05	6.28539e-05	-3
0YB6-Side-O3	GLU75-Side-OE1	0	0.0002	0	0	0	0	0	0	0	2.22222e-05	6.28539e-05	-3
LYS164-Side-NZ	4YB2-Side-N2	0	0	0	0.0001	0	0	0	0.0001	0	2.22222e-05	4.1574e-05	1
SER51-Side-OG	0YB6-Side-O2N	0.0001	0	0	0	0	0	0	0	0	1.11111e-05	3.1427e-05	-3
4YB5-Side-N2	ASP100-Side-OD2	0	0.0001	0	0	0	0	0	0	0	1.11111e-05	3.1427e-05	-2
TYR53-Side-OH	0YB6-Side-O6	0	0.0001	0	0	0	0	0	0	0	1.11111e-05	3.1427e-05	-3
0YB6-Side-O3	GLU75-Main-O	0	0.0001	0	0	0	0	0	0	0	1.11111e-05	3.1427e-05	-3
0YB6-Side-O3	ASN80-Side-ND2	0	0	0.0001	0	0	0	0	0	0	1.11111e-05	3.1427e-05	-3
4YB3-Side-O6	TYR138-Side-OH	0	0	0	0.0001	0	0	0	0	0	1.11111e-05	3.1427e-05	0
0YB6-Side-O6	SER51-Main-N	0	0	0	0	0	0.0001	0	0	0	1.11111e-05	3.1427e-05	-3
ASN167-Main-N	4YB2-Side-O2N	0	0	0	0	0	0.0001	0	0	0	1.11111e-05	3.1427e-05	1
4YB3-Side-O6	TYR166-Side-OH	0	0	0	0	0	0.0001	0	0	0	1.11111e-05	3.1427e-05	0

## Sheet: a AAD
donor	acceptor	'hbonds_details_dist3.5_ang35_conf8_1st.dat'	'hbonds_details_dist3.5_ang35_conf8_2nd_rerun.dat'	'hbonds_details_dist3.5_ang35_conf8_3rd.dat'	'hbonds_details_dist3.5_ang35_conf9_1st.dat'	'hbonds_details_dist3.5_ang35_conf9_2nd.dat'	'hbonds_details_dist3.5_ang35_conf9_3rd.dat'	'hbonds_details_dist3.5_ang35_conf18_1st.dat'	'hbonds_details_dist3.5_ang35_conf18_2nd.dat'	'hbonds_details_dist3.5_ang35_conf18_3rd.dat'	average	standard_deviation	subsite
TYR138-Main-N	0YB5-Side-O2N	0.9636	0.9186	0.9623	0.9064	0.9675	0.9484	0.9592	0.9636	0.9713	0.951211	0.0217104	0		hydrogen bonds per sugar (indicated by subsite)
0YB5-Side-O3	ASP48-Side-OD2	0.6273	0.8724	0.6376	0.891	0.8705	0.8623	0.834	0.7777	0.8233	0.799567	0.0947323	0		subsite:	-3	-2	-1	0	1	2	3
HIS195-Side-NE2	0YB5-Side-O4	0.0347	0.1258	0.2239	0.7237	0.1188	0.0641	0.17	0.0514	0.0269	0.171033	0.204971	0		average occupancy				1.94637	0.403467	0.201944	0.133767
4YB4-Side-O6	ASP162-Side-OD2	0.1813	0.0148	0.1332	0.1794	0.0377	0.0677	0.1423	0.0323	0.1552	0.104878	0.0627211	1		standard deviation				0.335827	0.278016	0.166656	0.245907
LYS164-Side-NZ	4YB3-Side-O3	0.1285	0.0466	0.1093	0.1108	0.0852	0.0234	0.0911	0.091	0.114	0.0888778	0.031966	2
4YB4-Side-O6	ASP162-Side-OD1	0.0008	0.1058	0.0977	0.0085	0.1146	0.1877	0.0587	0.1029	0.0018	0.0753889	0.0596864	1		hydrogen bonds per residues and subsite
LYS164-Side-NZ	4YB4-Side-O6	0.0657	0.0468	0.0405	0.0556	0.0504	0.0179	0.0695	0.0787	0.0772	0.0558111	0.0184052	1		subsite	residue	occupancy	standard deviation
ASN167-Side-ND2	4YB4-Side-O2N	0.013	0.0057	0.0932	0.0077	0.0423	0.0595	0.0752	0.024	0.0492	0.0410889	0.0293136	1		0	TYR138	0.958067	0.0245316
LYS164-Side-NZ	4YB4-Side-O2N	0.0054	0.0705	0.029	0.0091	0.0535	0.0356	0.07	0.0193	0.0334	0.0362	0.0227228	1			ASP48	0.816589	0.104984
4YB4-Side-O6	TYR138-Main-O	0.0453	0.049	0.0112	0.0097	0.0089	0.0101	0.014	0.0158	0.1194	0.0314889	0.0343704	1			HIS195	0.171178	0.205185
TYR166-Side-OH	4YB4-Side-O6	0.0221	0.0184	0.0183	0.0127	0.012	0.0188	0.0108	0.0641	0.0395	0.0240778	0.0162912	1			LYS198	8.88889e-05	0.000145272
4Yn2-Side-O6	ASP140-Side-OD1	0	0.2036	0	0	0	0.0129	0	0	0	0.0240556	0.0636059	3			TYR166	0.000377778	0.000792331
4Yn2-Side-N2	VAL141-Main-O	0.0502	0	0.0693	0.0297	0.025	0.0247	0.0003	0.0012	0	0.0222667	0.0235207	3			ASN167	6.66667e-05	0.000188562
4Yn2-Side-O3	PHE139-Main-O	0.0506	0	0.0682	0.0266	0.0192	0.0226	0	0.0068	0	0.0215556	0.0227621	3
4YB3-Side-O3	TYR166-Side-OH	0.0366	0.0026	0.0145	0.0206	0.0005	0.0037	0.0008	0.0265	0.068	0.0193111	0.0209907	2		1	ASP162	0.180267	0.122408
0YB5-Side-O4	ASP48-Side-OD2	0.0296	0.0133	0.0084	0.0047	0.0123	0.0378	0.023	0.01	0.0141	0.0170222	0.0102515	0			TYR138	0.0339778	0.0409386
LYS164-Side-NZ	4YB3-Side-O2N	0.0264	0.0008	0.0346	0.0208	0.0081	0.0012	0.0047	0.023	0.0141	0.0148556	0.0113439	2			LYS164	0.0981111	0.04344
4YB3-Side-O6	ASP140-Side-OD1	0.0208	0.0012	0.0462	0.0058	0.0087	0.013	0.0071	0.0233	0.0009	0.0141111	0.0135353	2			TYR166	0.0497333	0.0413118
VAL141-Main-N	4Yn2-Side-O3	0.0346	0	0.0464	0.0186	0.0109	0.015	0	0.0003	0	0.0139778	0.0159219	3			ASN167	0.0412333	0.0297221
4YB3-Side-O6	ASP140-Side-OD2	0.0307	0.0057	0.0026	0.0204	0.0111	0.0127	0.0021	0.0108	0.0056	0.0113	0.00872799	2			ASP140	5.55556e-05	0.000108241
4Yn2-Side-O6	ASP140-Side-OD2	0	0.0773	0	0	0	0.0215	0	0	0	0.0109778	0.0243879	3			PHE139	8.88889e-05	8.7489e-05
4YB4-Side-O6	TYR166-Side-OH	0.0067	0.0137	0.0079	0.0004	0.0011	0.0258	0.0016	0.0096	0.0261	0.0103222	0.0093035	1
TYR166-Side-OH	4YB4-Side-O3	0.0093	0.0294	0.0037	0.0009	0.0172	0.0037	0.0105	0.0062	0.0008	0.00907778	0.00870859	1		2	ASP162	0.00894444	0.0175663
LYS180-Side-NZ	4YB3-Side-O2N	0.0149	0.0053	0.0152	0.0189	0.0008	0.0002	0.0035	0.0058	0.0075	0.00801111	0.00635583	2			LYS164	0.1184	0.0605178
4Yn2-Side-O6	GLU184-Side-OE2	0.0004	0.0067	0.0007	0.0002	0.0004	0.0534	0.0005	0	0.007	0.0077	0.0163739	3			ASP140	0.0297222	0.0322673
4Yn2-Side-O6	GLU184-Side-OE1	0.0004	0.008	0.0007	0	0.0001	0.0522	0.0005	0	0.0058	0.00752222	0.0160352	3			TYR138	0.00297778	0.00466512
LYS164-Side-NZ	4YB3-Side-O4	0.0033	0.0175	0.0075	0.0043	0.0054	0.0053	0.0122	0.003	0.0091	0.00751111	0.00449727	2			TYR166	0.0252	0.0311896
LYS164-Side-NZ	4YB3-Side-O6	0	0.0275	0.0004	0	0.0002	0.0322	0.0003	0.0002	0.0012	0.00688889	0.0123277	2			LYS180	0.00801111	0.00635583
LYS164-Side-NZ	4YB4-Side-O5	0.0069	0.0065	0.0058	0.0099	0.006	0.0017	0.0044	0.0046	0.0086	0.00604444	0.00226231	1			PHE139	0.00281111	0.00169808
ROH1-Side-O1	GLU184-Side-OE2	0	0	0	0	0	0.0442	0	0	0	0.00491111	0.0138907	3			ALA159	0.0033	0.0070432
TYR166-Side-OH	4YB4-Side-O2N	0.0036	0.0184	0.0013	0.0023	0.0033	0.0056	0.0024	0.0043	0.002	0.0048	0.00496253	1			ASN167	0.00253333	0.00525433
TYR166-Side-OH	4YB3-Side-O3	0.0048	0.0001	0	0.0152	0.0002	0	0	0.0012	0.0211	0.00473333	0.00744715	2			GLU184	3.33333e-05	6.66667e-05
4YB3-Side-O3	ASP162-Side-OD2	0.0002	0.0254	0.0108	0	0.0002	0.0013	0.002	0	0.0026	0.00472222	0.00798356	2			THR158	1.11111e-05	3.1427e-05
TYR138-Main-N	0YB5-Side-N2	0.0034	0.0079	0.0027	0.0037	0.0047	0.0017	0.0046	0.0046	0.0045	0.0042	0.00162412	0
ALA159-Main-N	4YB3-Side-O2N	0.0001	0	0.0229	0.0034	0.0002	0.0029	0	0	0.0002	0.0033	0.0070432	2		3	PHE139	0.0247222	0.0291679
4Yn2-Side-O6	PHE139-Main-O	0	0.0176	0	0	0	0.0076	0	0	0	0.0028	0.00574418	3			VAL141	0.0381667	0.0439062
4YB3-Side-O6	PHE139-Main-O	0.0026	0.0005	0.0035	0.0046	0.0028	0.0049	0.0026	0.0025	0.0005	0.00272222	0.00144666	2			ASP140	0.0370333	0.0913319
TYR138-Side-OH	0YB5-Side-O6	0.0011	0.0041	0.0028	0.0048	0.0025	0.0022	0.0016	0.0015	0.0029	0.00261111	0.00114741	0			LYS180	0.0037	0.00954383
4YB3-Side-O3	ASP162-Side-OD1	0	0.0102	0	0	0	0.0122	0	0	0	0.00248889	0.00468009	2			GLU184	0.0231556	0.0547792
4YB3-Side-N2	ASP140-Side-OD2	0	0.018	0	0.001	0	0.0021	0	0	0	0.00234444	0.00557716	2			TYR138	3.33333e-05	9.42809e-05
ROH1-Side-O1	GLU184-Side-OE1	0	0	0	0	0	0.0205	0	0	0	0.00227778	0.00644253	3			THR158	0.00153333	0.00342971
4YB4-Side-N2	TYR138-Side-OH	0	0	0	0.0203	0	0	0	0	0	0.00225556	0.00637967	1			ALA159	0.00141111	0.00269635
4YB3-Side-O6	TYR138-Main-O	0.0017	0.0001	0.0015	0.004	0.0032	0.0007	0.002	0.0019	0.0006	0.00174444	0.00117673	2			SER160	0.0014	0.00381838
LYS180-Side-NZ	4Yn2-Side-N2	0	0	0	0	0	0.0156	0	0	0	0.00173333	0.00490261	3			THR34	7.77778e-05	0.000219989
LYS164-Side-NZ	4Yn2-Side-O3	0	0	0	0	0	0.0155	0	0	0	0.00172222	0.00487118	3			ASN187	4.44444e-05	0.000125708
4YB3-Side-O6	ASP162-Side-OD2	0	0.0124	0	0	0	0	0	0	0	0.00137778	0.00389694	2			LYS164	0.00248889	0.00679333
4YB3-Side-N2	ASP140-Side-OD1	0	0.0098	0	0.0002	0	0.0023	0	0	0	0.00136667	0.00306522	2
ASN167-Side-ND2	4YB3-Side-O3	0	0	0	0.0071	0	0	0.0003	0.0035	0.0008	0.0013	0.00231373	2
4Yn2-Side-O6	SER160-Main-O	0	0	0	0	0	0.0108	0	0	0	0.0012	0.00339411	3
4Yn2-Side-N2	ASP140-Side-OD1	0.0001	0	0.0013	0.0004	0.0073	0.0001	0.0001	0.001	0	0.00114444	0.00222067	3
VAL141-Main-N	4Yn2-Side-N2	0.0002	0	0.0005	0.0016	0.0066	0.0001	0	0	0	0.001	0.00203906	3
THR158-Side-OG1	4Yn2-Side-N2	0	0.0004	0	0	0	0	0.0002	0.008	0.0002	0.000977778	0.00248631	3
TYR138-Side-OH	4YB3-Side-O6	0	0	0	0.008	0	0	0	0	0	0.000888889	0.00251416	2
4YB4-Side-O3	TYR166-Side-OH	0.0002	0.0036	0.0001	0.0002	0.0003	0.0006	0.0015	0.0004	0.0001	0.000777778	0.00107887	1
LYS180-Side-NZ	4Yn2-Side-O6	0.0009	0.0003	0.0003	0.0006	0	0.004	0	0.0005	0.0001	0.000744444	0.00118426	3
4Yn2-Side-O6	ALA159-Main-O	0	0	0	0.0005	0.001	0.0045	0	0	0	0.000666667	0.00139443	3
TYR166-Side-OH	4YB4-Side-O5	0.0005	0	0.0001	0.0029	0	0.0004	0	0.0004	0.0017	0.000666667	0.000935711	1
4YB3-Side-O3	ASN167-Side-OD1	0	0	0	0.0051	0.0001	0.0002	0	0	0.0005	0.000655556	0.00157911	2
VAL141-Main-N	4Yn2-Side-O6	0	0.0057	0	0	0	0.0002	0	0	0	0.000655556	0.00178457	3
LYS180-Side-NZ	4Yn2-Side-O5	0	0	0	0	0	0.0059	0	0	0	0.000655556	0.00185419	3
TYR166-Side-OH	4YB3-Side-O4	0.0007	0	0	0.004	0	0.0004	0	0.0002	0.0001	0.0006	0.00122293	2
LYS180-Side-NZ	ROH1-Side-O1	0	0	0	0	0	0.0048	0	0	0	0.000533333	0.00150849	3
LYS164-Side-NZ	4Yn2-Side-N2	0	0	0	0	0	0.0048	0	0	0	0.000533333	0.00150849	3
4Yn2-Side-N2	ALA159-Main-O	0	0.0014	0	0	0	0.0001	0.0006	0.0007	0.0018	0.000511111	0.000641949	3
4Yn2-Side-N2	THR158-Side-OG1	0	0.0016	0	0	0.0009	0	0.0001	0.0014	0	0.000444444	0.000629128	3
4Yn2-Side-N2	GLU184-Side-OE1	0	0	0	0	0	0.0034	0	0	0	0.000377778	0.00106852	3
4Yn2-Side-N2	GLU184-Side-OE2	0	0.0002	0	0	0	0.0031	0	0	0	0.000366667	0.000968389	3
4Yn2-Side-N2	PHE139-Main-O	0	0.0001	0	0	0.0017	0	0	0.0015	0	0.000366667	0.000661648	3
4YB3-Side-O6	ASP162-Side-OD1	0	0.0032	0	0	0	0	0	0	0	0.000355556	0.00100566	2
4Yn2-Side-N2	ASP140-Side-OD2	0.0006	0	0	0.001	0.0012	0	0	0.0001	0.0002	0.000344444	0.000445	3
4Yn2-Side-O3	ASP140-Side-OD2	0.0004	0	0	0.0007	0.001	0.0001	0	0.0002	0.0004	0.000311111	0.000331476	3
4YB3-Side-N2	ASN167-Side-OD1	0	0	0	0.0022	0.0001	0	0	0.0003	0	0.000288889	0.000682226	2
4YB3-Side-O3	TYR138-Main-O	0	0	0	0	0	0.0025	0	0	0	0.000277778	0.000785674	2
4YB3-Side-O6	TYR166-Side-OH	0	0	0	0	0	0.0025	0	0	0	0.000277778	0.000785674	2
4YB4-Side-N2	TYR138-Main-O	0.0002	0	0.0003	0.0003	0.0002	0.0007	0.0002	0.0001	0.0001	0.000233333	0.000188562	1
4YB3-Side-O3	ASP140-Side-OD1	0	0	0	0.0021	0	0	0	0	0	0.000233333	0.000659966	2
LYS164-Side-NZ	4Yn2-Side-O6	0	0	0	0	0	0.0011	0	0.0001	0.0009	0.000233333	0.000413656	3
TYR166-Side-OH	4YB3-Side-O6	0	0	0	0	0	0.002	0	0	0	0.000222222	0.000628539	2
LYS164-Side-NZ	4YB3-Side-N2	0.0005	0	0.0003	0	0.0001	0	0.0001	0.0003	0.0005	0.0002	0.000194365	2
0YB5-Side-O6	TYR166-Side-OH	0	0.0001	0	0.0016	0	0.0001	0	0	0	0.0002	0.000496655	0
4YB3-Side-O6	ASP140-Main-N	0	0	0.0002	0.0002	0.0006	0.0006	0	0.0001	0	0.000188889	0.000233069	2
4Yn2-Side-N2	SER160-Main-O	0	0.0005	0	0	0	0.0011	0	0	0	0.000177778	0.00036141	3
4YB3-Side-O3	ASP140-Side-OD2	0	0	0	0.0015	0	0	0	0	0.0001	0.000177778	0.000468515	2
4Yn2-Side-O3	ASP140-Side-OD1	0	0	0.0001	0	0.0008	0.0003	0.0001	0	0.0001	0.000155556	0.000245452	3
TYR166-Side-OH	0YB5-Side-O6	0.0001	0	0	0.0004	0.0003	0	0.0004	0	0	0.000133333	0.000169967	0
HIS195-Side-NE2	0YB5-Side-O3	0	0.0002	0.0004	0.0005	0	0	0.0001	0	0	0.000133333	0.000182574	0
ASN167-Side-ND2	4YB4-Side-O3	0	0	0.0012	0	0	0	0	0	0	0.000133333	0.000377124	1
ROH1-Side-O1	ALA159-Main-O	0	0	0	0	0	0.0011	0	0	0	0.000122222	0.000345697	3
ROH1-Side-O1	VAL141-Main-O	0.0002	0	0.0009	0	0	0	0	0	0	0.000122222	0.000281968	3
4YB3-Side-N2	ASN167-Side-ND2	0	0	0	0.0005	0	0	0	0.0005	0	0.000111111	0.00020787	2
4YB4-Side-O6	PHE139-Main-N	0	0.0002	0.0001	0.0001	0	0.0002	0	0.0002	0	8.88889e-05	8.7489e-05	1
4YB3-Side-N2	PHE139-Main-O	0	0.0008	0	0	0	0	0	0	0	8.88889e-05	0.000251416	2
ALA159-Main-N	4Yn2-Side-O6	0	0	0	0	0.0007	0	0	0	0	7.77778e-05	0.000219989	3
4YB3-Side-O6	TYR138-Side-OH	0	0	0	0.0006	0	0	0	0	0	6.66667e-05	0.000188562	2
4YB4-Side-O6	LYS164-Side-NZ	0	0.0001	0.0001	0	0.0001	0.0001	0	0	0.0001	5.55556e-05	4.96904e-05	1
VAL141-Main-N	4Yn2-Side-O5	0	0.0005	0	0	0	0	0	0	0	5.55556e-05	0.000157135	3
ASN167-Side-ND2	4YB3-Side-N2	0	0	0	0.0005	0	0	0	0	0	5.55556e-05	0.000157135	2
LYS164-Side-NZ	4YB3-Side-O5	0	0	0	0	0	0.0005	0	0	0	5.55556e-05	0.000157135	2
ASN167-Side-ND2	4YB3-Side-O6	0	0	0	0	0	0.0004	0	0	0.0001	5.55556e-05	0.000125708	2
4Yn2-Side-O3	VAL141-Main-O	0	0	0.0002	0	0	0.0003	0	0	0	5.55556e-05	0.000106574	3
LYS198-Side-NZ	0YB5-Side-O6	0.0001	0.0001	0	0	0.0001	0	0	0	0.0001	4.44444e-05	4.96904e-05	0
0YB5-Side-O6	TYR138-Side-OH	0.0001	0	0.0001	0	0	0.0001	0.0001	0	0	4.44444e-05	4.96904e-05	0
4YB3-Side-N2	TYR166-Side-OH	0.0002	0	0	0	0	0	0	0.0002	0	4.44444e-05	8.31479e-05	2
THR158-Side-OG1	ROH1-Side-O1	0	0	0	0	0	0	0	0.0004	0	4.44444e-05	0.000125708	3
4Yn2-Side-O6	ASP140-Main-N	0	0.0003	0	0	0	0.0001	0	0	0	4.44444e-05	9.55814e-05	3
LYS198-Side-NZ	0YB5-Side-O4	0	0	0	0	0.0003	0	0.0001	0	0	4.44444e-05	9.55814e-05	0
4YB4-Side-N2	ASP140-Side-OD1	0.0001	0	0	0	0	0.0002	0	0	0	3.33333e-05	6.66667e-05	1
4Yn2-Side-O6	TYR138-Main-O	0	0.0003	0	0	0	0	0	0	0	3.33333e-05	9.42809e-05	3
4Yn2-Side-O6	VAL141-Main-O	0	0.0003	0	0	0	0	0	0	0	3.33333e-05	9.42809e-05	3
ASN167-Side-ND2	0YB5-Side-O6	0	0	0.0003	0	0	0	0	0	0	3.33333e-05	9.42809e-05	0
0YB5-Side-O6	ASN167-Side-OD1	0	0	0.0003	0	0	0	0	0	0	3.33333e-05	9.42809e-05	0
ROH1-Side-O1	THR34-Side-OG1	0	0	0.0003	0	0	0	0	0	0	3.33333e-05	9.42809e-05	3
TYR166-Side-OH	0YB5-Side-O4	0	0	0	0.0003	0	0	0	0	0	3.33333e-05	9.42809e-05	0
4YB3-Side-N2	GLU184-Side-OE2	0	0	0	0	0.0002	0	0.0001	0	0	3.33333e-05	6.66667e-05	2
THR158-Side-OG1	4Yn2-Side-O6	0	0	0	0	0.0003	0	0	0	0	3.33333e-05	9.42809e-05	3
ASN167-Side-ND2	4YB3-Side-O2N	0	0	0	0	0	0	0	0	0.0003	3.33333e-05	9.42809e-05	2
4YB4-Side-N2	ASP140-Side-OD2	0	0	0	0	0.0001	0	0.0001	0	0	2.22222e-05	4.1574e-05	1
4Yn2-Side-N2	THR34-Side-OG1	0	0	0	0	0.0002	0	0	0	0	2.22222e-05	6.28539e-05	3
THR34-Side-OG1	4Yn2-Side-N2	0	0	0	0	0.0002	0	0	0	0	2.22222e-05	6.28539e-05	3
4Yn2-Side-O6	THR158-Side-OG1	0	0	0	0	0.0002	0	0	0	0	2.22222e-05	6.28539e-05	3
LYS180-Side-NZ	4Yn2-Side-O3	0	0	0	0	0	0.0002	0	0	0	2.22222e-05	6.28539e-05	3
ASN187-Side-ND2	ROH1-Side-O1	0	0	0	0	0	0.0002	0	0	0	2.22222e-05	6.28539e-05	3
ROH1-Side-O1	SER160-Main-O	0	0	0	0	0	0.0002	0	0	0	2.22222e-05	6.28539e-05	3
4YB3-Side-O6	ASN167-Side-OD1	0	0	0	0	0	0.0002	0	0	0	2.22222e-05	6.28539e-05	2
ASN187-Side-ND2	4Yn2-Side-O6	0	0	0	0	0	0.0002	0	0	0	2.22222e-05	6.28539e-05	3
4Yn2-Side-O3	ALA159-Main-O	0	0	0	0	0	0	0.0002	0	0	2.22222e-05	6.28539e-05	3
TYR166-Side-OH	4YB4-Side-N2	0	0.0001	0	0	0	0	0	0	0	1.11111e-05	3.1427e-05	1
0YB5-Side-O3	HIS195-Side-NE2	0	0	0.0001	0	0	0	0	0	0	1.11111e-05	3.1427e-05	0
4YB3-Side-O3	LYS164-Side-NZ	0	0	0.0001	0	0	0	0	0	0	1.11111e-05	3.1427e-05	2
ASN167-Side-ND2	4YB4-Side-N2	0	0	0.0001	0	0	0	0	0	0	1.11111e-05	3.1427e-05	1
0YB5-Side-O6	TYR166-Main-O	0	0	0.0001	0	0	0	0	0	0	1.11111e-05	3.1427e-05	0
TYR166-Side-OH	4YB3-Side-O2N	0	0	0	0.0001	0	0	0	0	0	1.11111e-05	3.1427e-05	2
ROH1-Side-O1	THR158-Side-OG1	0	0	0	0	0.0001	0	0	0	0	1.11111e-05	3.1427e-05	3
THR158-Side-OG1	4YB3-Side-O2N	0	0	0	0	0	0.0001	0	0	0	1.11111e-05	3.1427e-05	2
ASN167-Side-ND2	4YB3-Side-O4	0	0	0	0	0	0.0001	0	0	0	1.11111e-05	3.1427e-05	2
ALA159-Main-N	4Yn2-Side-N2	0	0	0	0	0	0	0	0.0001	0	1.11111e-05	3.1427e-05	3
LYS180-Side-NZ	4Yn2-Side-O4	0	0	0	0	0	0	0	0.0001	0	1.11111e-05	3.1427e-05	3

## Sheet: A a AD
donor	acceptor	'hbonds_details_dist3.5_ang35_conf2_1st.dat'	'hbonds_details_dist3.5_ang35_conf2_2nd.dat'	'hbonds_details_dist3.5_ang35_conf2_3rd.dat'	'hbonds_details_dist3.5_ang35_conf3_1st.dat'	'hbonds_details_dist3.5_ang35_conf3_2nd.dat'	'hbonds_details_dist3.5_ang35_conf3_3rd.dat'	'hbonds_details_dist3.5_ang35_conf7_1st.dat'	'hbonds_details_dist3.5_ang35_conf7_2nd.dat'	'hbonds_details_dist3.5_ang35_conf7_3rd.dat'	average	standard_deviation	subsite
TYR138-Main-N	4YB4-Side-O2N	0.964	0.9699	0.9684	0.9707	0.9547	0.9602	0.9615	0.9578	0.9616	0.9632	0.00521408	0		hydrogen bonds per sugar (indicated by subsite)
4YB4-Side-O3	ASP48-Side-OD2	0.8259	0.9074	0.8846	0.9093	0.9122	0.9228	0.9131	0.7834	0.9018	0.8845	0.0449024	0		subsite:	-3	-2	-1	0	1	2	3
THR197-Side-OG1	0YB5-Side-O3	0.8365	0.1455	0.6857	0.6268	0.815	0.3085	0.814	0.7857	0.0115	0.5588	0.300573	-1		average occupancy			0.7719	2.15088	0.435778	0.543367
HIS195-Side-NE2	4YB4-Side-O4	0.3002	0.0293	0.3861	0.3305	0.513	0.2417	0.4635	0.302	0.0058	0.285789	0.163932	0		standard deviation			0.614618	0.245851	0.388485	0.250522
LYS164-Side-NZ	4Yn2-Side-O3	0.3054	0.2932	0.119	0.282	0.1817	0.1906	0.1175	0.3107	0.1397	0.215533	0.0774804	2
LYS164-Side-NZ	4Yn2-Side-N2	0.1824	0.227	0.1704	0.1233	0.1883	0.1459	0.095	0.1513	0.1209	0.156056	0.0382027	2		hydrogen bonds per residues and subsite
4YB3-Side-O6	ASP162-Side-OD1	0.005	0.2913	0.105	0.3751	0.0353	0.2866	0.0003	0.0003	0.0003	0.122133	0.14366	1		subsite	residue	occupancy	standard deviation
4YB3-Side-O6	ASP162-Side-OD2	0.0766	0.0159	0.1277	0.0948	0.2469	0.1077	0.0607	0.1466	0.0667	0.104844	0.0620639	1		-1	LYS198	0.0441556	0.0434447
THR197-Side-OG1	0YB5-Side-O2N	0.0304	0.1183	0.0392	0.0149	0.0106	0.0228	0.0112	0.0712	0.5731	0.0990778	0.170815	-1			THR197	0.660111	0.473144
4Yn2-Side-O3	TYR166-Side-OH	0.1101	0.2314	0.0471	0.0999	0.0412	0.1285	0.032	0.0812	0.1172	0.0987333	0.0574407	2			HIS101	0.0146333	0.00545496
ASN167-Side-ND2	4YB3-Side-O2N	0.0376	0.0409	0.1538	0.0393	0.0168	0.0746	0.1576	0.0553	0.0675	0.0714889	0.0478296	1			TYR138	0.00112222	0.000850348
TYR166-Side-OH	4YB3-Side-O6	0.0291	0.2205	0.0253	0.0305	0.0122	0.0253	0.0104	0.0135	0.0023	0.0410111	0.0641048	1			ASP48	0.0423111	0.0677142
0YB5-Side-O6	ASP48-Side-OD2	0.005	0.0017	0.0257	0.0642	0.0108	0.2147	0.0159	0.0037	0.0007	0.0380444	0.0652034	-1			ASN169	0.00617778	0.0169655
LYS198-Side-NZ	0YB5-Side-O2N	0.0066	0.0534	0.0213	0.0405	0.0117	0.0803	0.0153	0.0058	0.0007	0.0261778	0.0251104	-1			HIS195	0.00338889	0.00704347
LYS164-Side-NZ	4YB3-Side-O6	0.0162	0.0194	0.0291	0.0678	0.032	0.0233	0.0091	0.0353	0.0017	0.0259889	0.0179578	1
LYS164-Side-NZ	ROH1-Side-O1	0.0141	0.0084	0.046	0.0145	0.0494	0.0307	0.018	0.0099	0.0121	0.0225667	0.0147708	2		0	TYR138	0.969722	0.00862605
4YB3-Side-O6	TYR166-Side-OH	0.0446	0.029	0.0299	0.0146	0.0097	0.0227	0.0164	0.0243	0.0109	0.0224556	0.0104706	1			ASP48	0.8845	0.0449024
LYS198-Side-NZ	0YB5-Side-O3	0.0011	0.0008	0.0114	0.0526	0.0312	0.026	0.0246	0.0025	0.0008	0.0167778	0.0170835	-1			HIS195	0.287011	0.165044
4YB3-Side-O6	TYR138-Main-O	0.0171	0.0333	0.0147	0.0051	0.007	0.0024	0.0139	0.0046	0.0406	0.0154111	0.0125759	1			TYR166	5.55556e-05	0.000157135
LYS164-Side-NZ	4YB3-Side-O2N	0.0045	0.0034	0.0393	0.0142	0.0124	0.0159	0.0308	0.0048	0.0048	0.0144556	0.0120119	1			ASN169	0.00958889	0.0271215
TYR166-Side-OH	4Yn2-Side-O3	0.0009	0.0292	0.0003	0.0191	0	0.0114	0.0014	0.0009	0.0209	0.00934444	0.0105516	2
0YB5-Side-O6	HIS101-Side-ND1	0.0094	0.0121	0.0047	0.0089	0.0129	0.0062	0.0125	0.0069	0.01	0.00928889	0.00275336	-1		1	ASP162	0.226978	0.205723
LYS164-Side-NZ	4Yn2-Side-O4	0.0021	0.0036	0.0164	0.01	0.0212	0.0152	0.0032	0.0107	0.001	0.00926667	0.00682886	2			LYS164	0.0463222	0.0338913
TYR166-Side-OH	4YB3-Side-O2N	0.0033	0.0004	0.0045	0.0167	0.0217	0.0059	0.0038	0.0081	0.0036	0.00755556	0.00662589	1			TYR166	0.0753778	0.0881143
4Yn2-Side-O3	ASP162-Side-OD1	0	0	0.0087	0.0232	0.0001	0.0265	0	0	0	0.0065	0.0101977	2			TYR138	0.0154889	0.0127306
ASN169-Side-ND2	4YB4-Side-O6	0	0	0	0	0	0	0	0	0.0561	0.00623333	0.0176305	0			ASN167	0.0714889	0.0478296
LYS164-Side-NZ	4YB3-Side-O5	0.0038	0.0023	0.0052	0.0096	0.0104	0.0082	0.0015	0.011	0.0003	0.00581111	0.003855	1			ASP140	4.44444e-05	0.000104428
4Yn2-Side-N2	TYR166-Side-OH	0	0.0003	0.0137	0.0023	0.0127	0.003	0.0123	0.0001	0.0038	0.00535556	0.00548698	2			PHE139	7.77778e-05	9.16246e-05
0YB5-Side-N2	ASN169-Side-OD1	0	0	0	0	0	0	0	0	0.0456	0.00506667	0.0143307	-1
0YB5-Side-O6	ASP48-Side-OD1	0.0023	0.003	0.0054	0.0038	0.0015	0.0078	0.0022	0.0064	0.0035	0.00398889	0.00199524	-1		2	LYS164	0.406367	0.141188
4Yn2-Side-O3	ASP162-Side-OD2	0.0011	0	0.0026	0.007	0.0198	0.0042	0.0006	0	0	0.00392222	0.00604203	2			TYR138	0.00113333	0.00115172
TYR138-Main-N	4YB4-Side-N2	0.0063	0.0059	0.0014	0.0016	0.0044	0.0027	0.0025	0.0047	0.0046	0.00378889	0.00169866	0			ASP140	0.00462222	0.00470916
HIS101-Side-ND1	0YB5-Side-O6	0.0015	0.0064	0.0018	0.0021	0.0055	0.0042	0.0026	0.0019	0.0062	0.00357778	0.00189606	-1			PHE139	0.000711111	0.000406733
TYR166-Side-OH	4YB3-Side-O3	0.0003	0	0.0005	0.0039	0.0188	0.0011	0.0013	0.0025	0.0005	0.00321111	0.00563313	1			TYR166	0.114733	0.074542
4YB4-Side-O6	ASN169-Side-OD1	0	0	0	0	0	0	0	0	0.0288	0.0032	0.00905097	0			ASP162	0.0143889	0.0256703
4Yn2-Side-N2	ASP162-Side-OD2	0.0001	0	0	0.0011	0.025	0.0014	0.0004	0	0.0002	0.00313333	0.00774611	2			ASN167	0.000377778	0.000887581
TYR138-Side-OH	4YB4-Side-O6	0.0008	0.0009	0.0037	0.0025	0.0039	0.0063	0.0026	0.0014	0.0021	0.00268889	0.00164482	0			LYS180	0.000711111	0.00109006
4Yn2-Side-O6	ASP140-Side-OD1	0.0012	0.0023	0.0004	0.0012	0.0016	0.0005	0.0022	0.0095	0.0027	0.0024	0.00261789	2			ALA159	0.000311111	0.000845175
0YB5-Side-O3	THR197-Side-OG1	0.0016	0.0014	0.0021	0.0051	0.0002	0.0007	0.001	0.0031	0.0028	0.002	0.00141107	-1			GLU184	1.11111e-05	3.1427e-05
HIS195-Side-NE2	0YB5-Side-O2N	0.0001	0.0001	0.0008	0.0014	0.0006	0.0126	0.0013	0.0002	0	0.0019	0.00381488	-1
0YB5-Side-O6	HIS101-Side-NE2	0.0011	0.0023	0.0021	0.0009	0.0015	0.0011	0.0011	0.0023	0.0035	0.00176667	0.000805536	-1
4Yn2-Side-O6	ASP140-Side-OD2	0.0028	0.0018	0.0009	0.001	0.001	0.0003	0.0023	0.0024	0.0032	0.00174444	0.000935843	2
LYS164-Side-NZ	4Yn2-Side-O5	0	0	0.0033	0	0.0088	0	0.0007	0	0	0.00142222	0.0028011	2
TYR166-Side-OH	4Yn2-Side-O4	0.001	0.0025	0.0005	0.0014	0.0007	0.002	0.0002	0.0004	0.0017	0.00115556	0.000747011	2
LYS198-Side-NZ	0YB5-Side-N2	0	0.0001	0.0006	0.0021	0.0025	0.0015	0.0033	0.0001	0	0.00113333	0.00118415	-1
4Yn2-Side-O6	TYR138-Main-O	0.0035	0.0002	0.0001	0.0004	0.0004	0.0008	0.0006	0.0026	0.0015	0.00112222	0.0011203	2
HIS195-Side-NE2	4YB4-Side-O3	0.0019	0.0001	0.0014	0.0015	0.0015	0.0005	0.0011	0.0007	0	0.000966667	0.00063421	0
HIS195-Side-NE2	0YB5-Side-O3	0	0	0	0.0073	0	0.0012	0	0	0	0.000944444	0.00227797	-1
4Yn2-Side-N2	LYS164-Side-NZ	0.0013	0.0013	0.0009	0.0007	0.001	0.0009	0.0003	0.0008	0.0008	0.000888889	0.000288461	2
ASN169-Side-ND2	0YB5-Side-O2N	0.0001	0.0001	0.0001	0.0062	0.0001	0.001	0	0	0.0001	0.000855556	0.00191202	-1
TYR138-Side-OH	0YB5-Side-O6	0.0009	0.0025	0.0005	0.0005	0.0005	0.0004	0.0005	0.0005	0.0012	0.000833333	0.000637704	-1
4Yn2-Side-O6	PHE139-Main-O	0.0014	0.0006	0.0001	0.0007	0.0005	0.0002	0.001	0.0007	0.0012	0.000711111	0.000406733	2
TYR166-Side-OH	4YB3-Side-O5	0.0002	0.002	0.0002	0.0012	0.0005	0.0011	0.0003	0.0006	0.0001	0.000688889	0.000593379	1
LYS164-Side-NZ	4Yn2-Side-O6	0	0.001	0.0006	0.0001	0.0008	0.0026	0.0005	0	0	0.000622222	0.000784259	2
LYS180-Side-NZ	4Yn2-Side-N2	0	0	0.0002	0.0014	0.0002	0.0024	0.0005	0	0.0001	0.000533333	0.000781736	2
4YB3-Side-O3	TYR166-Side-OH	0	0.0001	0.0004	0.001	0.0021	0	0.0002	0.0001	0.0001	0.000444444	0.000655085	1
HIS195-Side-NE2	0YB5-Side-O5	0	0	0.001	0.0004	0.0003	0.0022	0	0	0	0.000433333	0.000699206	-1
4Yn2-Side-N2	ASP162-Side-OD1	0	0	0.0005	0.0007	0	0.0024	0	0	0	0.0004	0.000749815	2
4Yn2-Side-N2	ASP162-Main-O	0	0	0	0.0025	0	0.001	0	0	0	0.000388889	0.000808901	2
4Yn2-Side-N2	ALA159-Main-O	0	0	0	0.0027	0	0	0	0.0001	0	0.000311111	0.000845175	2
0YB5-Side-O6	TYR138-Side-OH	0.0001	0.0002	0.0001	0.0001	0.0004	0.0005	0.0005	0.0005	0.0001	0.000277778	0.000181217	-1
0YB5-Side-O3	ASP48-Side-OD2	0	0.0001	0	0.0008	0	0	0.0014	0	0	0.000255556	0.000474016	-1
LYS180-Side-NZ	ROH1-Side-O1	0	0	0	0	0.001	0.0003	0.0002	0	0.0001	0.000177778	0.000308321	2
0YB5-Side-O4	THR197-Side-OG1	0.0001	0.0002	0	0	0	0.0005	0.0007	0	0	0.000166667	0.000244949	-1
4Yn2-Side-O6	ASN167-Side-OD1	0	0.0012	0	0	0	0	0	0	0.0003	0.000166667	0.000377124	2
4YB4-Side-O6	ASN169-Side-ND2	0	0	0	0	0	0	0	0	0.0014	0.000155556	0.000439978	0
4YB4-Side-O3	HIS195-Side-NE2	0.0002	0	0	0.0003	0.0002	0.0005	0.0001	0	0	0.000144444	0.000164054	0
4Yn2-Side-N2	ASP140-Side-OD2	0.001	0.0001	0	0	0.0001	0	0	0	0	0.000133333	0.000309121	2
0YB5-Side-O3	ASN169-Side-OD1	0	0	0	0	0	0	0	0	0.0011	0.000122222	0.000345697	-1
4Yn2-Side-O3	ASP140-Side-OD2	0.001	0.0001	0	0	0	0	0	0	0	0.000122222	0.000311904	2
HIS195-Side-NE2	4YB4-Side-O6	0	0	0.001	0	0	0	0	0	0	0.000111111	0.00031427	0
HIS195-Side-NE2	0YB5-Side-N2	0	0	0.0002	0	0	0.0008	0	0	0	0.000111111	0.000251416	-1
4Yn2-Side-O3	ASP140-Side-OD1	0.0008	0	0	0	0	0	0	0.0001	0	0.0001	0.000249444	2
4Yn2-Side-N2	ASP140-Side-OD1	0.0007	0	0	0	0	0	0.0001	0	0	8.88889e-05	0.000218299	2
ASN169-Side-ND2	0YB5-Side-O3	0	0	0	0	0	0	0	0	0.0008	8.88889e-05	0.000251416	-1
4YB3-Side-N2	TYR138-Main-O	0.0005	0.0001	0	0	0.0001	0	0	0	0	7.77778e-05	0.00015476	1
4YB3-Side-O6	PHE139-Main-N	0.0003	0	0	0.0001	0	0.0001	0.0001	0.0001	0	7.77778e-05	9.16246e-05	1
TYR166-Side-OH	4Yn2-Side-N2	0	0	0.0001	0	0.0005	0	0	0	0.0001	7.77778e-05	0.00015476	2
0YB5-Side-O3	LYS198-Side-NZ	0.0001	0	0.0001	0.0002	0.0001	0	0.0001	0	0	6.66667e-05	6.66667e-05	-1
4YB3-Side-O6	LYS164-Side-NZ	0.0001	0	0	0	0.0001	0.0001	0.0001	0.0002	0	6.66667e-05	6.66667e-05	1
THR197-Side-OG1	0YB5-Side-O4	0.0001	0	0.0001	0	0.0001	0.0002	0	0	0	5.55556e-05	6.84935e-05	-1
ASN167-Side-ND2	4Yn2-Side-N2	0	0	0	0	0.0004	0.0001	0	0	0	5.55556e-05	0.000125708	2
ASN167-Side-ND2	ROH1-Side-O1	0	0.0004	0	0	0	0	0	0	0	4.44444e-05	0.000125708	2
4YB4-Side-O6	TYR138-Side-OH	0	0	0.0001	0.0001	0	0	0	0.0002	0	4.44444e-05	6.84935e-05	0
ROH1-Side-O1	ASP162-Side-OD2	0	0	0	0.0004	0	0	0	0	0	4.44444e-05	0.000125708	2
4Yn2-Side-O6	ASP140-Main-N	0.0002	0	0	0	0	0	0	0	0.0001	3.33333e-05	6.66667e-05	2
4Yn2-Side-N2	ASN167-Side-OD1	0	0.0001	0	0	0.0002	0	0	0	0	3.33333e-05	6.66667e-05	2
ASN167-Side-ND2	4Yn2-Side-O3	0	0	0.0002	0.0001	0	0	0	0	0	3.33333e-05	6.66667e-05	2
ROH1-Side-O1	TYR166-Side-OH	0	0	0	0.0002	0	0.0001	0	0	0	3.33333e-05	6.66667e-05	2
TYR166-Side-OH	ROH1-Side-O1	0	0	0	0.0003	0	0	0	0	0	3.33333e-05	9.42809e-05	2
TYR166-Side-OH	4YB4-Side-O6	0	0	0	0	0.0003	0	0	0	0	3.33333e-05	9.42809e-05	0
0YB5-Side-N2	ASN169-Side-ND2	0	0	0	0	0	0	0	0	0.0003	3.33333e-05	9.42809e-05	-1
4YB3-Side-N2	ASP140-Side-OD2	0.0002	0	0	0	0	0	0	0	0	2.22222e-05	6.28539e-05	1
4YB3-Side-N2	ASP140-Side-OD1	0.0001	0	0	0	0	0	0	0.0001	0	2.22222e-05	4.1574e-05	1
4Yn2-Side-O3	ASN167-Side-OD1	0	0.0002	0	0	0	0	0	0	0	2.22222e-05	6.28539e-05	2
0YB5-Side-O6	ASP48-Main-O	0	0	0.0001	0	0.0001	0	0	0	0	2.22222e-05	4.1574e-05	-1
4YB4-Side-O6	TYR166-Side-OH	0	0	0	0	0.0002	0	0	0	0	2.22222e-05	6.28539e-05	0
0YB5-Side-O3	THR197-Main-O	0	0.0001	0	0	0	0	0	0	0	1.11111e-05	3.1427e-05	-1
ASN167-Side-ND2	4Yn2-Side-O6	0	0.0001	0	0	0	0	0	0	0	1.11111e-05	3.1427e-05	2
4Yn2-Side-O3	TYR138-Main-O	0	0.0001	0	0	0	0	0	0	0	1.11111e-05	3.1427e-05	2
TYR138-Side-OH	0YB5-Side-O4	0	0	0.0001	0	0	0	0	0	0	1.11111e-05	3.1427e-05	-1
TYR166-Side-OH	4YB3-Side-N2	0	0	0	0.0001	0	0	0	0	0	1.11111e-05	3.1427e-05	1
4Yn2-Side-N2	ASN167-Side-ND2	0	0	0	0	0.0001	0	0	0	0	1.11111e-05	3.1427e-05	2
4Yn2-Side-N2	LYS164-Main-N	0	0	0	0	0	0.0001	0	0	0	1.11111e-05	3.1427e-05	2
4Yn2-Side-N2	GLU184-Side-OE1	0	0	0	0	0	0.0001	0	0	0	1.11111e-05	3.1427e-05	2
0YB5-Side-O3	ASN169-Side-ND2	0	0	0	0	0	0	0	0	0.0001	1.11111e-05	3.1427e-05	-1

[truncated: 8 more sheets: AA a D, A a DA, AA d A, A d AA, AD a A, D a AA, DA a A, DAA a]
